# Supplementary material for: Identification and Function of Apicoplast Glutaredoxins in Neospora caninum
Source: Int J Mol Sci. 2021 Nov 4;22(21):11946. doi: 10.3390/ijms222111946 (PMC8584781; doi:10.3390/ijms222111946)
Supplement: Supplementary file 1 [file ijms-22-11946-s001.zip]

Archive with 3 entries (3 files):
- Figure S1.tif
- Figure S2.tif
- supplementary dataset 1.xlsx
