# Supplementary material for: Identification and Function of Apicoplast Glutaredoxins in Neospora caninum
Source: Int J Mol Sci. 2021 Nov 4;22(21):11946. doi: 10.3390/ijms222111946 (PMC8584781; doi:10.3390/ijms222111946)
Supplement: Supplementary file 1 [file ijms-22-11946-s001.zip › supplementary dataset 1.xlsx]

## Sheet: Fold change (ΔΔ_NC1 )
ID	Description	pValue(Ncgrx5_NC1)	FC(Δgrx S14Δgrx C5_Nc1)	pValue(Δgrx S14Δgrx C5_Nc1)	Sig(Δgrx S14Δgrx C5_Nc1)	GO_CC	GO_MF	GO_BP	KEGG
NCLIV_012910-t26_1-p1	| transcript=NCLIV_012910-t26_1 | gene=NCLIV_012910 | organism=Neospora_caninum_Liverpool | gene_product=Novel protein (Zgc:63649), related | transcript_product=Novel protein (Zgc:63649), related | location=FR823386:642824-661414(+) | protein_length=4037 | sequence_SO=chromosome | SO=protein_coding | is_pseudo=false	0.227817	0.086052	0.234155	0		GO:0004842,ubiquitin-protein transferase activity
NCLIV_051510-t26_1-p1	| transcript=NCLIV_051510-t26_1 | gene=NCLIV_051510 | organism=Neospora_caninum_Liverpool | gene_product=GM14051, related | transcript_product=GM14051, related | location=FR823391:5763956-5773575(-) | protein_length=1170 | sequence_SO=chromosome | SO=protein_coding | is_pseudo=false	0.887978	0.115546	0.036792	-1		GO:0005525,GTP binding;GO:0003924,GTPase activity;GO:0003743,translation initiation factor activity		tgo:TGME49_214270,path:tgo03013,
NCLIV_009130-t26_1-p1	| transcript=NCLIV_009130-t26_1 | gene=NCLIV_009130 | organism=Neospora_caninum_Liverpool | gene_product=conserved hypothetical protein | transcript_product=conserved hypothetical protein | location=FR823383:1813633-1819131(-) | protein_length=1731 | sequence_SO=chromosome | SO=protein_coding | is_pseudo=false	0.136726	0.11769	0.147724	0
NCLIV_068440-t26_1-p1	| transcript=NCLIV_068440-t26_1 | gene=NCLIV_068440 | organism=Neospora_caninum_Liverpool | gene_product=conserved hypothetical protein | transcript_product=conserved hypothetical protein | location=FR823393:6262285-6277032(+) | protein_length=2869 | sequence_SO=chromosome | SO=protein_coding | is_pseudo=false	0.356761	0.139627	0.373812	0	GO:0016021,integral component of membrane;GO:0005634,nucleus	GO:0003676,nucleic acid binding
NCLIV_004490-t26_1-p1	| transcript=NCLIV_004490-t26_1 | gene=NCLIV_004490 | organism=Neospora_caninum_Liverpool | gene_product=hypothetical protein | transcript_product=hypothetical protein | location=FR823381:1756781-1765587(+) | protein_length=1317 | sequence_SO=chromosome | SO=protein_coding | is_pseudo=false	0.060468	0.143712	0.080317	0	GO:0016589,NURF complex	GO:0005524,ATP binding;GO:0016887,ATPase activity;GO:0003677,DNA binding	GO:0043044,ATP-dependent chromatin remodeling
NCLIV_068090-t26_1-p1	| transcript=NCLIV_068090-t26_1 | gene=NCLIV_068090 | organism=Neospora_caninum_Liverpool | gene_product=putative thrombospondin type 1 domain-containing protein | transcript_product=putative thrombospondin type 1 domain-containing protein | location=FR823393:6014281-6018140(+) | protein_length=772 | sequence_SO=chromosome | SO=protein_coding | is_pseudo=false	0.437806	0.145428	0.200386	0	GO:0016021,integral component of membrane
NCLIV_006710-t26_1-p1	| transcript=NCLIV_006710-t26_1 | gene=NCLIV_006710 | organism=Neospora_caninum_Liverpool | gene_product=smc2 protein, related | transcript_product=smc2 protein, related | location=FR823382:1950191-1961859(-) | protein_length=826 | sequence_SO=chromosome | SO=protein_coding | is_pseudo=false	0.159387	0.159876	0.040249	-1	GO:0005694,chromosome;GO:0005634,nucleus	GO:0005524,ATP binding	GO:0051276,chromosome organization
NCLIV_014350-t26_1-p1	| transcript=NCLIV_014350-t26_1 | gene=NCLIV_014350 | organism=Neospora_caninum_Liverpool | gene_product=hypothetical protein | transcript_product=hypothetical protein | location=FR823386:1827005-1827553(+) | protein_length=114 | sequence_SO=chromosome | SO=protein_coding | is_pseudo=false	0.790664	0.166348	0.299065	0		GO:0003743,translation initiation factor activity		tgo:TGME49_286090,path:tgo03013,
NCLIV_032000-t26_1-p1	| transcript=NCLIV_032000-t26_1 | gene=NCLIV_032000 | organism=Neospora_caninum_Liverpool | gene_product=conserved hypothetical protein | transcript_product=conserved hypothetical protein | location=FR823390:1628184-1630448(+) | protein_length=615 | sequence_SO=chromosome | SO=protein_coding | is_pseudo=false	0.266678	0.181068	0.159562	0	GO:0016021,integral component of membrane
NCLIV_006980-t26_1-p1	| transcript=NCLIV_006980-t26_1 | gene=NCLIV_006980 | organism=Neospora_caninum_Liverpool | gene_product=hypothetical protein | transcript_product=hypothetical protein | location=FR823383:88517-98334(+) | protein_length=1261 | sequence_SO=chromosome | SO=protein_coding | is_pseudo=false	0.096593	0.183146	0.019576	-1		GO:0016301,kinase activity
NCLIV_067220-t26_1-p1	| transcript=NCLIV_067220-t26_1 | gene=NCLIV_067220 | organism=Neospora_caninum_Liverpool | gene_product=conserved hypothetical protein | transcript_product=conserved hypothetical protein | location=FR823393:5477899-5480791(+) | protein_length=407 | sequence_SO=chromosome | SO=protein_coding | is_pseudo=false	0.032102	0.20766	0.059161	0
NCLIV_015870-t26_1-p1	| transcript=NCLIV_015870-t26_1 | gene=NCLIV_015870 | organism=Neospora_caninum_Liverpool | gene_product=SRS domain-containing protein | transcript_product=SRS domain-containing protein | location=FR823387:407530-408432(-) | protein_length=300 | sequence_SO=chromosome | SO=protein_coding | is_pseudo=false	0.077757	0.231489	0.038261	-1	GO:0016021,integral component of membrane
NCLIV_030870-t26_1-p1	| transcript=NCLIV_030870-t26_1 | gene=NCLIV_030870 | organism=Neospora_caninum_Liverpool | gene_product=conserved hypothetical protein | transcript_product=conserved hypothetical protein | location=FR823390:641725-654814(-) | protein_length=1054 | sequence_SO=chromosome | SO=protein_coding | is_pseudo=false	0.161679	0.242349	0.053198	0	GO:0005623,cell		GO:0006886,intracellular protein transport;GO:0016192,vesicle-mediated transport
NCLIV_042050-t26_1-p1	| transcript=NCLIV_042050-t26_1 | gene=NCLIV_042050 | organism=Neospora_caninum_Liverpool | gene_product=hypothetical protein | transcript_product=hypothetical protein | location=FR823385:2938440-2939138(+) | protein_length=232 | sequence_SO=chromosome | SO=protein_coding | is_pseudo=false	0.212205	0.24765	0.065074	0	GO:0005789,endoplasmic reticulum membrane;GO:0016021,integral component of membrane
NCLIV_004050-t26_1-p1	| transcript=NCLIV_004050-t26_1 | gene=NCLIV_004050 | organism=Neospora_caninum_Liverpool | gene_product=formate/nitrite transporter family protein | transcript_product=formate/nitrite transporter family protein | location=FR823381:1393693-1394958(+) | protein_length=421 | sequence_SO=chromosome | SO=protein_coding | is_pseudo=false	0.402115	0.250588	0.07726	0	GO:0016021,integral component of membrane	GO:0022857,transmembrane transporter activity
NCLIV_023120-t26_1-p1	| transcript=NCLIV_023120-t26_1 | gene=NCLIV_023120 | organism=Neospora_caninum_Liverpool | gene_product=Chorismate synthase, related | transcript_product=Chorismate synthase, related | location=FR823388:3391261-3396376(+) | protein_length=532 | sequence_SO=chromosome | SO=protein_coding | is_pseudo=false	0.084215	0.254147	0.068556	0		GO:0004107,chorismate synthase activity	GO:0009073,aromatic amino acid family biosynthetic process	tgo:TGME49_201380,path:tgo00400,;tgo:TGME49_201380,path:tgo01100,;tgo:TGME49_201380,path:tgo01110,;tgo:TGME49_201380,path:tgo01130,;tgo:TGME49_201380,path:tgo01230,
NCLIV_033850-t26_1-p1	| transcript=NCLIV_033850-t26_1 | gene=NCLIV_033850 | organism=Neospora_caninum_Liverpool | gene_product=hypothetical protein | transcript_product=hypothetical protein | location=FR823390:3022301-3035899(+) | protein_length=1613 | sequence_SO=chromosome | SO=protein_coding | is_pseudo=false	0.358001	0.259056	0.380941	0	GO:0016589,NURF complex	GO:0005524,ATP binding;GO:0016887,ATPase activity	GO:0043044,ATP-dependent chromatin remodeling
NCLIV_034650-t26_1-p1	| transcript=NCLIV_034650-t26_1 | gene=NCLIV_034650 | organism=Neospora_caninum_Liverpool | gene_product=conserved hypothetical protein | transcript_product=conserved hypothetical protein | location=FR823390:3633105-3635391(+) | protein_length=306 | sequence_SO=chromosome | SO=protein_coding | is_pseudo=false	0.315186	0.263513	0.280953	0
NCLIV_055370-t26_1-p1	| transcript=NCLIV_055370-t26_1 | gene=NCLIV_055370 | organism=Neospora_caninum_Liverpool | gene_product=conserved hypothetical protein | transcript_product=conserved hypothetical protein | location=FR823392:1872857-1879138(-) | protein_length=391 | sequence_SO=chromosome | SO=protein_coding | is_pseudo=false	0.214623	0.270163	0.148459	0
NCLIV_046970-t26_1-p1	| transcript=NCLIV_046970-t26_1 | gene=NCLIV_046970 | organism=Neospora_caninum_Liverpool | gene_product=conserved hypothetical protein | transcript_product=conserved hypothetical protein | location=FR823391:1802813-1808080(-) | protein_length=1107 | sequence_SO=chromosome | SO=protein_coding | is_pseudo=false	0.137519	0.281465	0.037225	-1
NCLIV_062810-t26_1-p1	| transcript=NCLIV_062810-t26_1 | gene=NCLIV_062810 | organism=Neospora_caninum_Liverpool | gene_product=conserved hypothetical protein | transcript_product=conserved hypothetical protein | location=FR823393:2053478-2063016(+) | protein_length=2627 | sequence_SO=chromosome | SO=protein_coding | is_pseudo=false	0.414033	0.283491	0.415771	0	GO:0016021,integral component of membrane
NCLIV_019610-t26_1-p1	| transcript=NCLIV_019610-t26_1 | gene=NCLIV_019610 | organism=Neospora_caninum_Liverpool | gene_product=hypothetical protein | transcript_product=hypothetical protein | location=FR823388:278372-294110(-) | protein_length=3445 | sequence_SO=chromosome | SO=protein_coding | is_pseudo=false	0.136888	0.28654	0.051638	0			GO:0043248,proteasome assembly
NCLIV_019890-t26_1-p1	| transcript=NCLIV_019890-t26_1 | gene=NCLIV_019890 | organism=Neospora_caninum_Liverpool | gene_product=hypothetical protein | transcript_product=hypothetical protein | location=FR823388:564034-566474(+) | protein_length=534 | sequence_SO=chromosome | SO=protein_coding | is_pseudo=false	0.029739	0.289033	0.013546	-1	GO:0005623,cell	GO:0009055,electron transfer activity;GO:0050220,prostaglandin-E synthase activity;GO:0015035,protein disulfide oxidoreductase activity	GO:0045454,cell redox homeostasis	tgo:TGME49_304660,path:tgo00590,;tgo:TGME49_304660,path:tgo01100,
NCLIV_054170-t26_1-p1	| transcript=NCLIV_054170-t26_1 | gene=NCLIV_054170 | organism=Neospora_caninum_Liverpool | gene_product=hypothetical protein | transcript_product=hypothetical protein | location=FR823392:832083-835793(-) | protein_length=460 | sequence_SO=chromosome | SO=protein_coding | is_pseudo=false	0.139582	0.289859	0.025825	-1		GO:0003723,RNA binding		tgo:TGME49_310050,path:tgo03015,
NCLIV_068670-t26_1-p1	| transcript=NCLIV_068670-t26_1 | gene=NCLIV_068670 | organism=Neospora_caninum_Liverpool | gene_product=conserved hypothetical protein | transcript_product=conserved hypothetical protein | location=FR823393:6449909-6457319(-) | protein_length=1128 | sequence_SO=chromosome | SO=protein_coding | is_pseudo=false	0.39996	0.29317	0.038917	-1
NCLIV_066100-t26_1-p1	| transcript=NCLIV_066100-t26_1 | gene=NCLIV_066100 | organism=Neospora_caninum_Liverpool | gene_product=putative microtubule-binding protein | transcript_product=putative microtubule-binding protein | location=FR823393:4641433-4645199(-) | protein_length=835 | sequence_SO=chromosome | SO=protein_coding | is_pseudo=false	0.054048	0.32935	0.009785	-1
NCLIV_032940-t26_1-p1	| transcript=NCLIV_032940-t26_1 | gene=NCLIV_032940 | organism=Neospora_caninum_Liverpool | gene_product=putative adenosine transporter | transcript_product=putative adenosine transporter | location=FR823390:2295311-2297309(+) | protein_length=541 | sequence_SO=chromosome | SO=protein_coding | is_pseudo=false	0.09788	0.331966	0.051089	0	GO:0016021,integral component of membrane	GO:0005337,nucleoside transmembrane transporter activity
NCLIV_045550-t26_1-p1	| transcript=NCLIV_045550-t26_1 | gene=NCLIV_045550 | organism=Neospora_caninum_Liverpool | gene_product=putative RNA recognition motif-containing protein | transcript_product=putative RNA recognition motif-containing protein | location=FR823391:634103-638319(-) | protein_length=604 | sequence_SO=chromosome | SO=protein_coding | is_pseudo=false	0.369258	0.333412	0.137821	0	GO:0005634,nucleus	GO:0003755,peptidyl-prolyl cis-trans isomerase activity;GO:0003723,RNA binding
NCLIV_0175-t26_2-p1	| transcript=NCLIV_0175-t26_2 | gene=NCLIV_0175 | organism=Neospora_caninum_Liverpool | gene_product=amine oxidase, flavin-containing domain-containing protein, elongation of very long chain fatty acids 4 protein | transcript_product=amine oxidase, flavin-containing domain-containing protein | location=FR823387:1758777-1772934(+) | protein_length=3234 | sequence_SO=chromosome | SO=protein_coding …	0.180916	0.333503	0.318459	0		GO:0008168,methyltransferase activity;GO:0052899,N(1),N(12)-diacetylspermine;GO:0052904,N1-acetylspermidine;GO:0052903,N1-acetylspermine;GO:0052902,spermidine;GO:0052901,spermine
NCLIV_025220-t26_1-p1	| transcript=NCLIV_025220-t26_1 | gene=NCLIV_025220 | organism=Neospora_caninum_Liverpool | gene_product=conserved hypothetical protein | transcript_product=conserved hypothetical protein | location=FR823389:1051441-1053261(+) | protein_length=204 | sequence_SO=chromosome | SO=protein_coding | is_pseudo=false	0.036175	0.336637	0.087018	0	GO:0016021,integral component of membrane
NCLIV_024380-t26_1-p1	| transcript=NCLIV_024380-t26_1 | gene=NCLIV_024380 | organism=Neospora_caninum_Liverpool | gene_product=conserved hypothetical protein | transcript_product=conserved hypothetical protein | location=FR823389:444914-449430(-) | protein_length=543 | sequence_SO=chromosome | SO=protein_coding | is_pseudo=false	0.299368	0.338253	0.151915	0
NCLIV_043140-t26_1-p1	| transcript=NCLIV_043140-t26_1 | gene=NCLIV_043140 | organism=Neospora_caninum_Liverpool | gene_product=putative aspartate carbamoyltransferase | transcript_product=putative aspartate carbamoyltransferase | location=FR823385:3935873-3939248(+) | protein_length=363 | sequence_SO=chromosome | SO=protein_coding | is_pseudo=false	0.642156	0.349289	0.264723	0		GO:0016597,amino acid binding;GO:0004070,aspartate carbamoyltransferase activity	GO:0006207,'de novo' pyrimidine nucleobase biosynthetic process;GO:0006520,cellular amino acid metabolic process	tgo:TGME49_291640,path:tgo00240,;tgo:TGME49_291640,path:tgo00250,;tgo:TGME49_291640,path:tgo01100,
NCLIV_018750-t26_1-p1	| transcript=NCLIV_018750-t26_1 | gene=NCLIV_018750 | organism=Neospora_caninum_Liverpool | gene_product=Kinase-like protein, related | transcript_product=Kinase-like protein, related | location=FR823387:2792463-2796629(+) | protein_length=360 | sequence_SO=chromosome | SO=protein_coding | is_pseudo=false	0.275637	0.362321	0.082779	0		GO:0008887,glycerate kinase activity
NCLIV_045710-t26_1-p1	| transcript=NCLIV_045710-t26_1 | gene=NCLIV_045710 | organism=Neospora_caninum_Liverpool | gene_product=hypothetical protein | transcript_product=hypothetical protein | location=FR823391:778132-782794(+) | protein_length=497 | sequence_SO=chromosome | SO=protein_coding | is_pseudo=false	0.857269	0.37015	0.11213	0	GO:0005634,nucleus
NCLIV_064370-t26_1-p1	| transcript=NCLIV_064370-t26_1 | gene=NCLIV_064370 | organism=Neospora_caninum_Liverpool | gene_product=Lactoylglutathione lyase, related | transcript_product=Lactoylglutathione lyase, related | location=FR823393:3266738-3268928(-) | protein_length=312 | sequence_SO=chromosome | SO=protein_coding | is_pseudo=false	0.771733	0.375406	0.016531	-1		GO:0004462,lactoylglutathione lyase activity;GO:0046872,metal ion binding		tgo:TGME49_248400,path:tgo00620,;tgo:TGME49_248400,path:tgo01100,
NCLIV_031250-t26_1-p1	| transcript=NCLIV_031250-t26_1 | gene=NCLIV_031250 | organism=Neospora_caninum_Liverpool | gene_product=putative mucin | transcript_product=putative mucin | location=FR823390:980546-982733(+) | protein_length=450 | sequence_SO=chromosome | SO=protein_coding | is_pseudo=false	0.088022	0.378149	0.062202	0
NCLIV_007180-t26_1-p1	| transcript=NCLIV_007180-t26_1 | gene=NCLIV_007180 | organism=Neospora_caninum_Liverpool | gene_product=hypothetical protein | transcript_product=hypothetical protein | location=FR823383:230166-231733(-) | protein_length=91 | sequence_SO=chromosome | SO=protein_coding | is_pseudo=false	0.000834	0.386286	0.004792	-1	GO:0005681,spliceosomal complex;GO:0005685,U1 snRNP;GO:0005686,U2 snRNP;GO:0005687,U4 snRNP;GO:0046540,U4/U6 x U5 tri-snRNP complex;GO:0005682,U5 snRNP	GO:0003723,RNA binding	GO:0000387,spliceosomal snRNP assembly	tgo:TGME49_275750,path:tgo03040,
NCLIV_045060-t26_1-p1	| transcript=NCLIV_045060-t26_1 | gene=NCLIV_045060 | organism=Neospora_caninum_Liverpool | gene_product=conserved hypothetical protein | transcript_product=conserved hypothetical protein | location=FR823391:212108-219322(-) | protein_length=607 | sequence_SO=chromosome | SO=protein_coding | is_pseudo=false	0.234074	0.388236	0.265228	0		GO:0035091,phosphatidylinositol binding
NCLIV_047040-t26_1-p1	| transcript=NCLIV_047040-t26_1 | gene=NCLIV_047040 | organism=Neospora_caninum_Liverpool | gene_product=conserved hypothetical protein | transcript_product=conserved hypothetical protein | location=FR823391:1852115-1854501(+) | protein_length=189 | sequence_SO=chromosome | SO=protein_coding | is_pseudo=false	0.006122	0.388949	0.008423	-1
NCLIV_047570-t26_1-p1	| transcript=NCLIV_047570-t26_1 | gene=NCLIV_047570 | organism=Neospora_caninum_Liverpool | gene_product=putative rRNA processing protein | transcript_product=putative rRNA processing protein | location=FR823391:2289069-2295011(+) | protein_length=211 | sequence_SO=chromosome | SO=protein_coding | is_pseudo=false	0.105239	0.389921	0.182602	0
NCLIV_045530-t26_1-p1	| transcript=NCLIV_045530-t26_1 | gene=NCLIV_045530 | organism=Neospora_caninum_Liverpool | gene_product=conserved hypothetical protein | transcript_product=conserved hypothetical protein | location=FR823391:626391-627454(-) | protein_length=104 | sequence_SO=chromosome | SO=protein_coding | is_pseudo=false	0.026178	0.390825	0.020771	-1	GO:0005739,mitochondrion	GO:0046872,metal ion binding	GO:0015031,protein transport
NCLIV_046720-t26_1-p1	| transcript=NCLIV_046720-t26_1 | gene=NCLIV_046720 | organism=Neospora_caninum_Liverpool | gene_product=conserved hypothetical protein | transcript_product=conserved hypothetical protein | location=FR823391:1601056-1606411(+) | protein_length=729 | sequence_SO=chromosome | SO=protein_coding | is_pseudo=false	0.851415	0.39433	0.019452	-1
NCLIV_014690-t26_1-p1	| transcript=NCLIV_014690-t26_1 | gene=NCLIV_014690 | organism=Neospora_caninum_Liverpool | gene_product=putative dihydrolipoamide acyltransferase | transcript_product=putative dihydrolipoamide acyltransferase | location=FR823386:2092725-2094418(+) | protein_length=257 | sequence_SO=chromosome | SO=protein_coding | is_pseudo=false	0.102498	0.396444	0.081406	0		GO:0004149,dihydrolipoyllysine-residue succinyltransferase activity
NCLIV_063290-t26_1-p1	| transcript=NCLIV_063290-t26_1 | gene=NCLIV_063290 | organism=Neospora_caninum_Liverpool | gene_product=hypothetical protein | transcript_product=hypothetical protein | location=FR823393:2457563-2461374(-) | protein_length=661 | sequence_SO=chromosome | SO=protein_coding | is_pseudo=false	0.283407	0.396476	0.248461	0		GO:0003723,RNA binding	GO:0006396,RNA processing
NCLIV_027010-t26_1-p1	| transcript=NCLIV_027010-t26_1 | gene=NCLIV_027010 | organism=Neospora_caninum_Liverpool | gene_product=conserved hypothetical protein | transcript_product=conserved hypothetical protein | location=FR823389:2509586-2512981(-) | protein_length=1131 | sequence_SO=chromosome | SO=protein_coding | is_pseudo=false	0.184204	0.396557	0.222578	0
NCLIV_014240-t26_1-p1	| transcript=NCLIV_014240-t26_1 | gene=NCLIV_014240 | organism=Neospora_caninum_Liverpool | gene_product=conserved hypothetical protein | transcript_product=conserved hypothetical protein | location=FR823386:1731001-1742019(-) | protein_length=2562 | sequence_SO=chromosome | SO=protein_coding | is_pseudo=false	0.005958	0.396973	0.043657	-1
NCLIV_059410-t26_1-p1	| transcript=NCLIV_059410-t26_1 | gene=NCLIV_059410 | organism=Neospora_caninum_Liverpool | gene_product=hypothetical protein | transcript_product=hypothetical protein | location=FR823392:5340380-5343481(-) | protein_length=299 | sequence_SO=chromosome | SO=protein_coding | is_pseudo=false	0.090197	0.401227	0.12359	0	GO:0005758,mitochondrial intermembrane space	GO:0051537,2 iron, 2 sulfur cluster binding;GO:0051539,4 iron, 4 sulfur cluster binding;GO:0009055,electron transfer activity;GO:0046872,metal ion binding	GO:0016226,iron-sulfur cluster assembly
NCLIV_065100-t26_1-p1	| transcript=NCLIV_065100-t26_1 | gene=NCLIV_065100 | organism=Neospora_caninum_Liverpool | gene_product=putative regulator of chromosome condensation domain-containing protein | transcript_product=putative regulator of chromosome condensation domain-containing protein | location=FR823393:3851568-3853721(-) | protein_length=717 | sequence_SO=chromosome | SO=protein_coding | is_pseudo=false	0.290068	0.404642	0.137939	0
NCLIV_048580-t26_1-p1	| transcript=NCLIV_048580-t26_1 | gene=NCLIV_048580 | organism=Neospora_caninum_Liverpool | gene_product=hypothetical protein | transcript_product=hypothetical protein | location=FR823391:3241869-3245969(-) | protein_length=420 | sequence_SO=chromosome | SO=protein_coding | is_pseudo=false	0.117252	0.405505	0.24769	0		GO:0003723,RNA binding
NCLIV_023280-t26_1-p1	| transcript=NCLIV_023280-t26_1 | gene=NCLIV_023280 | organism=Neospora_caninum_Liverpool | gene_product=conserved hypothetical protein | transcript_product=conserved hypothetical protein | location=FR823388:3516643-3517964(-) | protein_length=82 | sequence_SO=chromosome | SO=protein_coding | is_pseudo=false	0.823858	0.407263	0.110329	0	GO:0016021,integral component of membrane
NCLIV_055790-t26_1-p1	| transcript=NCLIV_055790-t26_1 | gene=NCLIV_055790 | organism=Neospora_caninum_Liverpool | gene_product=conserved hypothetical protein | transcript_product=conserved hypothetical protein | location=FR823392:2233154-2246502(+) | protein_length=2133 | sequence_SO=chromosome | SO=protein_coding | is_pseudo=false	0.232499	0.408145	0.092632	0	GO:0000796,condensin complex		GO:0007076,mitotic chromosome condensation
NCLIV_005560-t26_1-p1	| transcript=NCLIV_005560-t26_1 | gene=NCLIV_005560 | organism=Neospora_caninum_Liverpool | gene_product=putative dense-granule antigen DG32 | transcript_product=putative dense-granule antigen DG32 | location=FR823382:922040-923484(+) | protein_length=244 | sequence_SO=chromosome | SO=protein_coding | is_pseudo=false	0.440147	0.422831	0.381709	0
NCLIV_011780-t26_1-p1	| transcript=NCLIV_011780-t26_1 | gene=NCLIV_011780 | organism=Neospora_caninum_Liverpool | gene_product=conserved hypothetical protein | transcript_product=conserved hypothetical protein | location=FR823384:1842699-1853744(-) | protein_length=2474 | sequence_SO=chromosome | SO=protein_coding | is_pseudo=false	0.115661	0.425664	0.15364	0
NCLIV_013170-t26_1-p1	| transcript=NCLIV_013170-t26_1 | gene=NCLIV_013170 | organism=Neospora_caninum_Liverpool | gene_product=putative WD domain-containing protein | transcript_product=putative WD domain-containing protein | location=FR823386:880502-893450(+) | protein_length=3177 | sequence_SO=chromosome | SO=protein_coding | is_pseudo=false	0.767619	0.425956	0.065261	0		GO:0016805,dipeptidase activity
NCLIV_050070-t26_1-p1	| transcript=NCLIV_050070-t26_1 | gene=NCLIV_050070 | organism=Neospora_caninum_Liverpool | gene_product=Fructose-1,6-bisphosphatase | transcript_product=Fructose-1,6-bisphosphatase | location=FR823391:4640732-4641320(-) | protein_length=136 | sequence_SO=chromosome | SO=protein_coding | is_pseudo=false	0.105654	0.426509	0.155598	0		GO:0050278,sedoheptulose-bisphosphatase activity	GO:0005975,carbohydrate metabolic process	tgo:TGME49_235700,path:tgo01100,;tgo:TGME49_235700,path:tgo01200,
NCLIV_051960-t26_1-p1	| transcript=NCLIV_051960-t26_1 | gene=NCLIV_051960 | organism=Neospora_caninum_Liverpool | gene_product=conserved hypothetical protein | transcript_product=conserved hypothetical protein | location=FR823391:6140284-6140697(-) | protein_length=137 | sequence_SO=chromosome | SO=protein_coding | is_pseudo=false	0.305722	0.431042	0.157119	0
NCLIV_068890-t26_1-p1	| transcript=NCLIV_068890-t26_1 | gene=NCLIV_068890 | organism=Neospora_caninum_Liverpool | gene_product=unspecified product | transcript_product=unspecified product | location=CADU01000228:949-2610(+) | protein_length=553 | sequence_SO=contig | SO=protein_coding | is_pseudo=false	0.780393	0.4408	0.007693	-1		GO:0005524,ATP binding;GO:0004687,myosin light chain kinase activity
NCLIV_056170-t26_1-p1	| transcript=NCLIV_056170-t26_1 | gene=NCLIV_056170 | organism=Neospora_caninum_Liverpool | gene_product=conserved hypothetical protein | transcript_product=conserved hypothetical protein | location=FR823392:2626717-2630183(+) | protein_length=604 | sequence_SO=chromosome | SO=protein_coding | is_pseudo=false	0.040533	0.443359	0.02365	-1	GO:0016021,integral component of membrane
NCLIV_038330-t26_1-p1	| transcript=NCLIV_038330-t26_1 | gene=NCLIV_038330 | organism=Neospora_caninum_Liverpool | gene_product=putative adenylosuccinate synthetase | transcript_product=putative adenylosuccinate synthetase | location=FR823385:23673-25106(+) | protein_length=477 | sequence_SO=chromosome | SO=protein_coding | is_pseudo=false	0.056319	0.444379	0.04672	-1	GO:0005737,cytoplasm	GO:0004019,adenylosuccinate synthase activity;GO:0005525,GTP binding;GO:0000287,magnesium ion binding	GO:0044208,'de novo' AMP biosynthetic process	tgo:TGME49_279450,path:tgo00230,;tgo:TGME49_279450,path:tgo00250,;tgo:TGME49_279450,path:tgo01100,
NCLIV_000590-t26_1-p1	| transcript=NCLIV_000590-t26_1 | gene=NCLIV_000590 | organism=Neospora_caninum_Liverpool | gene_product=putative transcription elongation factor TFIIS | transcript_product=putative transcription elongation factor TFIIS | location=FR823380:476435-477691(+) | protein_length=418 | sequence_SO=chromosome | SO=protein_coding | is_pseudo=false	0.755808	0.447021	0.041735	-1	GO:0005634,nucleus	GO:0003746,translation elongation factor activity;GO:0008270,zinc ion binding	GO:0006351,transcription, DNA-templated
NCLIV_003130-t26_1-p1	| transcript=NCLIV_003130-t26_1 | gene=NCLIV_003130 | organism=Neospora_caninum_Liverpool | gene_product=GTP-binding protein, related | transcript_product=GTP-binding protein, related | location=FR823381:687165-692553(-) | protein_length=792 | sequence_SO=chromosome | SO=protein_coding | is_pseudo=false	0.206895	0.448559	0.07003	0		GO:0004722,protein serine/threonine phosphatase activity
NCLIV_040420-t26_1-p1	| transcript=NCLIV_040420-t26_1 | gene=NCLIV_040420 | organism=Neospora_caninum_Liverpool | gene_product=oxysterol-binding family protein, related | transcript_product=oxysterol-binding family protein, related | location=FR823385:1572905-1583612(+) | protein_length=1259 | sequence_SO=chromosome | SO=protein_coding | is_pseudo=false	0.965529	0.450594	0.045972	-1
NCLIV_057890-t26_1-p1	| transcript=NCLIV_057890-t26_1 | gene=NCLIV_057890 | organism=Neospora_caninum_Liverpool | gene_product=Protein-L-isoaspartate O-methyltransferase, related | transcript_product=Protein-L-isoaspartate O-methyltransferase, related | location=FR823392:4175533-4178316(-) | protein_length=539 | sequence_SO=chromosome | SO=protein_coding | is_pseudo=false	0.175847	0.452192	0.064073	0		GO:0004719,protein-L-isoaspartate (D-aspartate) O-methyltransferase activity
NCLIV_064460-t26_1-p1	| transcript=NCLIV_064460-t26_1 | gene=NCLIV_064460 | organism=Neospora_caninum_Liverpool | gene_product=conserved hypothetical protein | transcript_product=conserved hypothetical protein | location=FR823393:3326462-3329223(+) | protein_length=345 | sequence_SO=chromosome | SO=protein_coding | is_pseudo=false	0.125167	0.45398	0.132473	0	GO:0005643,nuclear pore
NCLIV_003060-t26_1-p1	| transcript=NCLIV_003060-t26_1 | gene=NCLIV_003060 | organism=Neospora_caninum_Liverpool | gene_product=putative capping protein alpha-like subunit | transcript_product=putative capping protein alpha-like subunit | location=FR823381:612820-616742(+) | protein_length=426 | sequence_SO=chromosome | SO=protein_coding | is_pseudo=false	0.101576	0.456969	0.034442	-1	GO:0008290,F-actin capping protein complex	GO:0003779,actin binding	GO:0051016,barbed-end actin filament capping
NCLIV_039650-t26_1-p1	| transcript=NCLIV_039650-t26_1 | gene=NCLIV_039650 | organism=Neospora_caninum_Liverpool | gene_product=genome sequencing data, contig C317, related | transcript_product=genome sequencing data, contig C317, related | location=FR823385:970505-973066(-) | protein_length=437 | sequence_SO=chromosome | SO=protein_coding | is_pseudo=false	0.501945	0.458557	0.07725	0		GO:0016787,hydrolase activity	GO:0006807,nitrogen compound metabolic process
NCLIV_068970-t26_1-p1	| transcript=NCLIV_068970-t26_1 | gene=NCLIV_068970 | organism=Neospora_caninum_Liverpool | gene_product=Succinate dehydrogenase flavoprotein subunit | transcript_product=Succinate dehydrogenase flavoprotein subunit | location=CADU01000264:3543-8802(+) | protein_length=420 | sequence_SO=contig | SO=protein_coding | is_pseudo=false	0.003611	0.458619	0.002593	-1	GO:0005743,mitochondrial inner membrane	GO:0050660,flavin adenine dinucleotide binding;GO:0008177,succinate dehydrogenase (ubiquinone) activity	GO:0022900,electron transport chain;GO:0006099,tricarboxylic acid cycle	tgo:TGME49_215590,path:tgo00020,;tgo:TGME49_215590,path:tgo00190,;tgo:TGME49_215590,path:tgo01100,;tgo:TGME49_215590,path:tgo01110,;tgo:TGME49_215590,path:tgo01130,;tgo:TGME49_215590,path:tgo01200,
NCLIV_008030-t26_1-p1	| transcript=NCLIV_008030-t26_1 | gene=NCLIV_008030 | organism=Neospora_caninum_Liverpool | gene_product=conserved hypothetical protein | transcript_product=conserved hypothetical protein | location=FR823383:924728-927046(+) | protein_length=202 | sequence_SO=chromosome | SO=protein_coding | is_pseudo=false	0.050577	0.462091	0.013674	-1	GO:0016021,integral component of membrane	GO:0005216,ion channel activity
NCLIV_041220-t26_1-p1	| transcript=NCLIV_041220-t26_1 | gene=NCLIV_041220 | organism=Neospora_caninum_Liverpool | gene_product=hypothetical protein | transcript_product=hypothetical protein | location=FR823385:2238476-2245854(-) | protein_length=857 | sequence_SO=chromosome | SO=protein_coding | is_pseudo=false	0.22532	0.462605	0.122352	0		GO:0004519,endonuclease activity;GO:0004527,exonuclease activity;GO:0004439,phosphatidylinositol-4,5-bisphosphate 5-phosphatase activity	GO:0046856,phosphatidylinositol dephosphorylation
NCLIV_029180-t26_1-p1	| transcript=NCLIV_029180-t26_1 | gene=NCLIV_029180 | organism=Neospora_caninum_Liverpool | gene_product=putative WD-40 repeat-containing protein | transcript_product=putative WD-40 repeat-containing protein | location=FR823389:4269411-4271939(+) | protein_length=842 | sequence_SO=chromosome | SO=protein_coding | is_pseudo=false	0.403994	0.469573	0.012307	-1
NCLIV_065500-t26_1-p1	| transcript=NCLIV_065500-t26_1 | gene=NCLIV_065500 | organism=Neospora_caninum_Liverpool | gene_product=conserved hypothetical protein | transcript_product=conserved hypothetical protein | location=FR823393:4154180-4157389(+) | protein_length=311 | sequence_SO=chromosome | SO=protein_coding | is_pseudo=false	0.442195	0.471002	0.037918	-1	GO:0016021,integral component of membrane
NCLIV_052790-t26_1-p1	| transcript=NCLIV_052790-t26_1 | gene=NCLIV_052790 | organism=Neospora_caninum_Liverpool | gene_product=hypothetical protein | transcript_product=hypothetical protein | location=FR823391:6741786-6745358(+) | protein_length=936 | sequence_SO=chromosome | SO=protein_coding | is_pseudo=false	0.42124	0.471079	0.108269	0
NCLIV_060830-t26_1-p1	| transcript=NCLIV_060830-t26_1 | gene=NCLIV_060830 | organism=Neospora_caninum_Liverpool | gene_product=Similar to uniprot|Q03338 Saccharomyces cerevisiae YDR473c essential splicing factor, related | transcript_product=Similar to uniprot|Q03338 Saccharomyces cerevisiae YDR473c essential splicing factor, related | location=FR823393:420690-428640(-) | protein_length=656 | sequence_SO=chromosome | …	0.296973	0.471523	0.159721	0	GO:0046540,U4/U6 x U5 tri-snRNP complex		GO:0000398,mRNA splicing, via spliceosome	tgo:TGME49_219790,path:tgo03040,
NCLIV_026530-t26_1-p1	| transcript=NCLIV_026530-t26_1 | gene=NCLIV_026530 | organism=Neospora_caninum_Liverpool | gene_product=putative ubiquitin thiolesterase protein | transcript_product=putative ubiquitin thiolesterase protein | location=FR823389:2087212-2089605(-) | protein_length=309 | sequence_SO=chromosome | SO=protein_coding | is_pseudo=false	0.141964	0.474084	0.201787	0
NCLIV_008680-t26_1-p1	| transcript=NCLIV_008680-t26_1 | gene=NCLIV_008680 | organism=Neospora_caninum_Liverpool | gene_product=conserved hypothetical protein | transcript_product=conserved hypothetical protein | location=FR823383:1547094-1552567(-) | protein_length=671 | sequence_SO=chromosome | SO=protein_coding | is_pseudo=false	1.8e-05	0.479999	0.094043	0
NCLIV_046380-t26_1-p1	| transcript=NCLIV_046380-t26_1 | gene=NCLIV_046380 | organism=Neospora_caninum_Liverpool | gene_product=putative syntaxin | transcript_product=putative syntaxin | location=FR823391:1336899-1341320(+) | protein_length=310 | sequence_SO=chromosome | SO=protein_coding | is_pseudo=false	0.756268	0.481047	0.325928	0	GO:0005623,cell;GO:0016021,integral component of membrane	GO:0005484,SNAP receptor activity	GO:0006886,intracellular protein transport;GO:0016192,vesicle-mediated transport	tgo:TGME49_226600,path:tgo04130,
NCLIV_062690-t26_1-p1	| transcript=NCLIV_062690-t26_1 | gene=NCLIV_062690 | organism=Neospora_caninum_Liverpool | gene_product=hypothetical protein | transcript_product=hypothetical protein | location=FR823393:1958887-1960041(-) | protein_length=384 | sequence_SO=chromosome | SO=protein_coding | is_pseudo=false	0.166325	0.481517	0.052474	0
NCLIV_0275-t26_1-p1	| transcript=NCLIV_0275-t26_1 | gene=NCLIV_0275 | organism=Neospora_caninum_Liverpool | gene_product=peptidyl-prolyl cis-trans isomerase NIMA-interacting 1 | transcript_product=peptidyl-prolyl cis-trans isomerase NIMA-interacting 1 | location=FR823389:2927663-2928843(-) | protein_length=224 | sequence_SO=chromosome | SO=protein_coding | is_pseudo=false	0.940719	0.482351	0.185059	0		GO:0003755,peptidyl-prolyl cis-trans isomerase activity
NCLIV_007880-t26_1-p1	| transcript=NCLIV_007880-t26_1 | gene=NCLIV_007880 | organism=Neospora_caninum_Liverpool | gene_product=gm10776, related | transcript_product=gm10776, related | location=FR823383:809467-820312(+) | protein_length=1800 | sequence_SO=chromosome | SO=protein_coding | is_pseudo=false	0.662363	0.483328	0.130201	0		GO:0005524,ATP binding;GO:0004712,protein serine/threonine/tyrosine kinase activity
NCLIV_009140-t26_1-p1	| transcript=NCLIV_009140-t26_1 | gene=NCLIV_009140 | organism=Neospora_caninum_Liverpool | gene_product=conserved hypothetical protein | transcript_product=conserved hypothetical protein | location=FR823383:1823874-1828099(-) | protein_length=372 | sequence_SO=chromosome | SO=protein_coding | is_pseudo=false	0.440416	0.485482	0.578531	0
NCLIV_006240-t26_1-p1	| transcript=NCLIV_006240-t26_1 | gene=NCLIV_006240 | organism=Neospora_caninum_Liverpool | gene_product=hypothetical protein | transcript_product=hypothetical protein | location=FR823382:1529324-1530879(+) | protein_length=101 | sequence_SO=chromosome | SO=protein_coding | is_pseudo=false	0.868591	0.485566	0.017524	-1	GO:0000932,P-body;GO:0005681,spliceosomal complex;GO:0046540,U4/U6 x U5 tri-snRNP complex;GO:0005688,U6 snRNP	GO:0003723,RNA binding	GO:0000398,mRNA splicing, via spliceosome
NCLIV_048000-t26_1-p1	| transcript=NCLIV_048000-t26_1 | gene=NCLIV_048000 | organism=Neospora_caninum_Liverpool | gene_product=putative PRP38 family domain-containing protein | transcript_product=putative PRP38 family domain-containing protein | location=FR823391:2691983-2693578(+) | protein_length=531 | sequence_SO=chromosome | SO=protein_coding | is_pseudo=false	0.271947	0.488348	0.237684	0		GO:0005524,ATP binding;GO:0008134,transcription factor binding	GO:0006355,regulation of transcription, DNA-templated	tgo:TGME49_266030,path:tgo03040,
NCLIV_066510-t26_1-p1	| transcript=NCLIV_066510-t26_1 | gene=NCLIV_066510 | organism=Neospora_caninum_Liverpool | gene_product=Protein KIAA0664, related | transcript_product=Protein KIAA0664, related | location=FR823393:4993123-5003262(-) | protein_length=2126 | sequence_SO=chromosome | SO=protein_coding | is_pseudo=false	0.260557	0.489843	0.190384	0
NCLIV_063600-t26_1-p1	| transcript=NCLIV_063600-t26_1 | gene=NCLIV_063600 | organism=Neospora_caninum_Liverpool | gene_product=putative calmodulin | transcript_product=putative calmodulin | location=FR823393:2661507-2662061(-) | protein_length=184 | sequence_SO=chromosome | SO=protein_coding | is_pseudo=false	0.670667	0.491227	0.234872	0		GO:0005509,calcium ion binding
NCLIV_060330-t26_1-p1	| transcript=NCLIV_060330-t26_1 | gene=NCLIV_060330 | organism=Neospora_caninum_Liverpool | gene_product=putative molybdopterin cofactor sulfurase | transcript_product=putative molybdopterin cofactor sulfurase | location=FR823393:39700-45371(+) | protein_length=756 | sequence_SO=chromosome | SO=protein_coding | is_pseudo=false	0.532614	0.493425	0.166898	0		GO:0031071,cysteine desulfurase activity;GO:0016829,lyase activity
NCLIV_004710-t26_1-p1	| transcript=NCLIV_004710-t26_1 | gene=NCLIV_004710 | organism=Neospora_caninum_Liverpool | gene_product=hypothetical protein | transcript_product=hypothetical protein | location=FR823382:102615-108181(-) | protein_length=685 | sequence_SO=chromosome | SO=protein_coding | is_pseudo=false	0.201551	0.495297	0.35544	0	GO:0016021,integral component of membrane
NCLIV_051360-t26_1-p1	| transcript=NCLIV_051360-t26_1 | gene=NCLIV_051360 | organism=Neospora_caninum_Liverpool | gene_product=Similarity to HYPOTHETICAL INTEGRAL MEMBRANE PROTEIN YIPA_yeast, related | transcript_product=Similarity to HYPOTHETICAL INTEGRAL MEMBRANE PROTEIN YIPA_yeast, related | location=FR823391:5612591-5616117(+) | protein_length=499 | sequence_SO=chromosome | SO=protein_coding | is_pseudo=false	0.479671	0.496011	0.172177	0	GO:0016021,integral component of membrane
NCLIV_056970-t26_1-p1	| transcript=NCLIV_056970-t26_1 | gene=NCLIV_056970 | organism=Neospora_caninum_Liverpool | gene_product=conserved hypothetical protein | transcript_product=conserved hypothetical protein | location=FR823392:3323756-3333948(-) | protein_length=1019 | sequence_SO=chromosome | SO=protein_coding | is_pseudo=false	0.053414	0.496238	0.012232	-1
NCLIV_024990-t26_1-p1	| transcript=NCLIV_024990-t26_1 | gene=NCLIV_024990 | organism=Neospora_caninum_Liverpool | gene_product=conserved hypothetical protein | transcript_product=conserved hypothetical protein | location=FR823389:863470-864896(-) | protein_length=112 | sequence_SO=chromosome | SO=protein_coding | is_pseudo=false	0.687357	0.498094	0.059826	0	GO:0033185,dolichol-phosphate-mannose synthase complex;GO:0005789,endoplasmic reticulum membrane;GO:0016021,integral component of membrane		GO:0006486,protein glycosylation	tgo:TGME49_262930,path:tgo00510,;tgo:TGME49_262930,path:tgo01100,
NCLIV_028680-t26_1-p1	| transcript=NCLIV_028680-t26_1 | gene=NCLIV_028680 | organism=Neospora_caninum_Liverpool | gene_product=putative apical membrane antigen 1 | transcript_product=putative apical membrane antigen 1 | location=FR823389:3770720-3775137(+) | protein_length=569 | sequence_SO=chromosome | SO=protein_coding | is_pseudo=false	0.18626	0.498493	0.03845	-1	GO:0016021,integral component of membrane		GO:0009405,pathogenesis	tgo:TGME49_255260,path:tgo05145,
NCLIV_003470-t26_1-p1	| transcript=NCLIV_003470-t26_1 | gene=NCLIV_003470 | organism=Neospora_caninum_Liverpool | gene_product=putative thrombospondin type 1 domain-containing protein | transcript_product=putative thrombospondin type 1 domain-containing protein | location=FR823381:971864-978049(+) | protein_length=822 | sequence_SO=chromosome | SO=protein_coding | is_pseudo=false	0.018067	0.499195	0.013927	-1	GO:0016021,integral component of membrane
NCLIV_044410-t26_1-p1	| transcript=NCLIV_044410-t26_1 | gene=NCLIV_044410 | organism=Neospora_caninum_Liverpool | gene_product=unspecified product | transcript_product=unspecified product | location=FR823385:5037637-5040267(+) | protein_length=592 | sequence_SO=chromosome | SO=protein_coding | is_pseudo=false	0.29932	0.500509	0.116192	0		GO:0005524,ATP binding;GO:0004715,non-membrane spanning protein tyrosine kinase activity
NCLIV_039640-t26_1-p1	| transcript=NCLIV_039640-t26_1 | gene=NCLIV_039640 | organism=Neospora_caninum_Liverpool | gene_product=putative pantoate--beta-alanine ligase | transcript_product=putative pantoate--beta-alanine ligase | location=FR823385:966290-967927(-) | protein_length=392 | sequence_SO=chromosome | SO=protein_coding | is_pseudo=false	0.337522	0.502315	0.144474	0		GO:0004592,pantoate-beta-alanine ligase activity	GO:0015940,pantothenate biosynthetic process	tgo:TGME49_265870,path:tgo00410,;tgo:TGME49_265870,path:tgo00770,;tgo:TGME49_265870,path:tgo01100,;tgo:TGME49_265870,path:tgo01110,
NCLIV_018600-t26_1-p1	| transcript=NCLIV_018600-t26_1 | gene=NCLIV_018600 | organism=Neospora_caninum_Liverpool | gene_product=putative DEAD/DEAH box helicase | transcript_product=putative DEAD/DEAH box helicase | location=FR823387:2646635-2654991(+) | protein_length=992 | sequence_SO=chromosome | SO=protein_coding | is_pseudo=false	0.872823	0.502735	0.24961	0		GO:0005524,ATP binding;GO:0004386,helicase activity;GO:0003723,RNA binding
NCLIV_017410-t26_1-p1	| transcript=NCLIV_017410-t26_1 | gene=NCLIV_017410 | organism=Neospora_caninum_Liverpool | gene_product=unspecified product | transcript_product=unspecified product | location=FR823387:1643205-1644881(+) | protein_length=558 | sequence_SO=chromosome | SO=protein_coding | is_pseudo=false	0.089256	0.503059	0.027344	-1		GO:0005524,ATP binding;GO:0004672,protein kinase activity
NCLIV_059650-t26_1-p1	| transcript=NCLIV_059650-t26_1 | gene=NCLIV_059650 | organism=Neospora_caninum_Liverpool | gene_product=putative EF hand domain-containing protein | transcript_product=putative EF hand domain-containing protein | location=FR823392:5531538-5558391(+) | protein_length=3706 | sequence_SO=chromosome | SO=protein_coding | is_pseudo=false	0.442897	0.503248	0.062722	0	GO:0016021,integral component of membrane	GO:0005509,calcium ion binding
NCLIV_060180-t26_1-p1	| transcript=NCLIV_060180-t26_1 | gene=NCLIV_060180 | organism=Neospora_caninum_Liverpool | gene_product=cDNA FLJ58794, highly similar to Pogo transposable element with KRAB domain, related | transcript_product=cDNA FLJ58794, highly similar to Pogo transposable element with KRAB domain, related | location=FR823392:6005910-6011576(+) | protein_length=1888 | sequence_SO=chromosome | SO=protein_codi…	0.021807	0.506833	0.063966	0		GO:0003677,DNA binding	GO:0006355,regulation of transcription, DNA-templated
NCLIV_025990-t26_1-p1	| transcript=NCLIV_025990-t26_1 | gene=NCLIV_025990 | organism=Neospora_caninum_Liverpool | gene_product=conserved hypothetical protein | transcript_product=conserved hypothetical protein | location=FR823389:1611306-1614902(-) | protein_length=505 | sequence_SO=chromosome | SO=protein_coding | is_pseudo=false	0.019403	0.507053	0.06909	0		GO:0016787,hydrolase activity
NCLIV_069110-t26_1-p1	| transcript=NCLIV_069110-t26_1 | gene=NCLIV_069110 | organism=Neospora_caninum_Liverpool | gene_product=hypothetical protein | transcript_product=hypothetical protein | location=CADU01000292:1336-2385(-) | protein_length=349 | sequence_SO=contig | SO=protein_coding | is_pseudo=false	0.137013	0.507445	0.375042	0
NCLIV_048470-t26_1-p1	| transcript=NCLIV_048470-t26_1 | gene=NCLIV_048470 | organism=Neospora_caninum_Liverpool | gene_product=unspecified product | transcript_product=unspecified product | location=FR823391:3161962-3165570(-) | protein_length=890 | sequence_SO=chromosome | SO=protein_coding | is_pseudo=false	0.172493	0.509561	0.26139	0
NCLIV_025000-t26_1-p1	| transcript=NCLIV_025000-t26_1 | gene=NCLIV_025000 | organism=Neospora_caninum_Liverpool | gene_product=hypothetical protein | transcript_product=hypothetical protein | location=FR823389:866344-874354(+) | protein_length=1045 | sequence_SO=chromosome | SO=protein_coding | is_pseudo=false	0.131061	0.51108	0.021404	-1		GO:0004252,serine-type endopeptidase activity
NCLIV_049890-t26_1-p1	| transcript=NCLIV_049890-t26_1 | gene=NCLIV_049890 | organism=Neospora_caninum_Liverpool | gene_product=putative ubiquitin-conjugating enzyme | transcript_product=putative ubiquitin-conjugating enzyme | location=FR823391:4469413-4473596(-) | protein_length=293 | sequence_SO=chromosome | SO=protein_coding | is_pseudo=false	0.029926	0.511383	0.130635	0		GO:0005524,ATP binding;GO:0016874,ligase activity;GO:0016740,transferase activity
NCLIV_043950-t26_1-p1	| transcript=NCLIV_043950-t26_1 | gene=NCLIV_043950 | organism=Neospora_caninum_Liverpool | gene_product=hypothetical protein | transcript_product=hypothetical protein | location=FR823385:4554950-4560045(-) | protein_length=483 | sequence_SO=chromosome | SO=protein_coding | is_pseudo=false	0.35698	0.511856	0.128378	0	GO:0005737,cytoplasm	GO:0046872,metal ion binding;GO:0070006,metalloaminopeptidase activity	GO:0070084,protein initiator methionine removal
NCLIV_012970-t26_1-p1	| transcript=NCLIV_012970-t26_1 | gene=NCLIV_012970 | organism=Neospora_caninum_Liverpool | gene_product=conserved hypothetical protein | transcript_product=conserved hypothetical protein | location=FR823386:710394-713208(+) | protein_length=410 | sequence_SO=chromosome | SO=protein_coding | is_pseudo=false	0.548471	0.51468	0.387268	0
NCLIV_005870-t26_1-p1	| transcript=NCLIV_005870-t26_1 | gene=NCLIV_005870 | organism=Neospora_caninum_Liverpool | gene_product=granule-bound starch synthase WX-TsB protein | transcript_product=granule-bound starch synthase WX-TsB protein | location=FR823382:1183402-1212491(-) | protein_length=3075 | sequence_SO=chromosome | SO=protein_coding | is_pseudo=false	0.759829	0.515079	0.011198	-1		GO:0033201,alpha-1,4-glucan synthase activity;GO:0009011,starch synthase activity
NCLIV_032080-t26_1-p1	| transcript=NCLIV_032080-t26_1 | gene=NCLIV_032080 | organism=Neospora_caninum_Liverpool | gene_product=putative 3-hydroxybutyryl-coA dehydrogenase | transcript_product=putative 3-hydroxybutyryl-coA dehydrogenase | location=FR823390:1730201-1731618(+) | protein_length=319 | sequence_SO=chromosome | SO=protein_coding | is_pseudo=false	0.303065	0.520142	0.388714	0		GO:0003857,3-hydroxyacyl-CoA dehydrogenase activity;GO:0008691,3-hydroxybutyryl-CoA dehydrogenase activity	GO:0006631,fatty acid metabolic process	tgo:TGME49_232090,path:tgo00650,;tgo:TGME49_232090,path:tgo01100,;tgo:TGME49_232090,path:tgo01200,
NCLIV_028160-t26_1-p1	| transcript=NCLIV_028160-t26_1 | gene=NCLIV_028160 | organism=Neospora_caninum_Liverpool | gene_product=hypothetical protein | transcript_product=hypothetical protein | location=FR823389:3320146-3334499(-) | protein_length=2544 | sequence_SO=chromosome | SO=protein_coding | is_pseudo=false	0.187973	0.520517	0.309919	0	GO:0005634,nucleus	GO:0005524,ATP binding	GO:0043044,ATP-dependent chromatin remodeling
NCLIV_041550-t26_1-p1	| transcript=NCLIV_041550-t26_1 | gene=NCLIV_041550 | organism=Neospora_caninum_Liverpool | gene_product=conserved hypothetical protein | transcript_product=conserved hypothetical protein | location=FR823385:2545067-2547450(-) | protein_length=210 | sequence_SO=chromosome | SO=protein_coding | is_pseudo=false	0.066301	0.521414	0.074742	0	GO:0005623,cell	GO:0047134,protein-disulfide reductase activity	GO:0045454,cell redox homeostasis
NCLIV_015790-t26_1-p1	| transcript=NCLIV_015790-t26_1 | gene=NCLIV_015790 | organism=Neospora_caninum_Liverpool | gene_product=putative fatty acyl-CoA desaturase | transcript_product=putative fatty acyl-CoA desaturase | location=FR823387:305959-319913(-) | protein_length=1386 | sequence_SO=chromosome | SO=protein_coding | is_pseudo=false	0.162335	0.522799	0.292892	0	GO:0016021,integral component of membrane	GO:0004768,stearoyl-CoA 9-desaturase activity	GO:0006633,fatty acid biosynthetic process
NCLIV_017680-t26_1-p1	| transcript=NCLIV_017680-t26_1 | gene=NCLIV_017680 | organism=Neospora_caninum_Liverpool | gene_product=hypothetical protein | transcript_product=hypothetical protein | location=FR823387:1897131-1905129(-) | protein_length=840 | sequence_SO=chromosome | SO=protein_coding | is_pseudo=false	0.297602	0.522896	0.081406	0	GO:0005829,cytosol;GO:0030906,retromer, cargo-selective complex		GO:0015031,protein transport;GO:0042147,retrograde transport, endosome to Golgi	tgo:TGME49_242660,path:tgo04144,
NCLIV_037840-t26_1-p1	| transcript=NCLIV_037840-t26_1 | gene=NCLIV_037840 | organism=Neospora_caninum_Liverpool | gene_product=hypothetical protein | transcript_product=hypothetical protein | location=FR823390:6219399-6254549(-) | protein_length=8601 | sequence_SO=chromosome | SO=protein_coding | is_pseudo=false	0.839222	0.52397	0.286782	0	GO:0000123,histone acetyltransferase complex	GO:0004674,protein serine/threonine kinase activity	GO:0016573,histone acetylation
NCLIV_051390-t26_1-p1	| transcript=NCLIV_051390-t26_1 | gene=NCLIV_051390 | organism=Neospora_caninum_Liverpool | gene_product=conserved hypothetical protein | transcript_product=conserved hypothetical protein | location=FR823391:5636651-5644438(+) | protein_length=2068 | sequence_SO=chromosome | SO=protein_coding | is_pseudo=false	0.250816	0.524713	0.286106	0
NCLIV_048430-t26_1-p1	| transcript=NCLIV_048430-t26_1 | gene=NCLIV_048430 | organism=Neospora_caninum_Liverpool | gene_product=hypothetical protein | transcript_product=hypothetical protein | location=FR823391:3125600-3129591(+) | protein_length=491 | sequence_SO=chromosome | SO=protein_coding | is_pseudo=false	0.393314	0.525035	0.365492	0	GO:0005739,mitochondrion	GO:0003860,3-hydroxyisobutyryl-CoA hydrolase activity;GO:0016853,isomerase activity	GO:0006574,valine catabolic process
NCLIV_022900-t26_1-p1	| transcript=NCLIV_022900-t26_1 | gene=NCLIV_022900 | organism=Neospora_caninum_Liverpool | gene_product=conserved hypothetical protein | transcript_product=conserved hypothetical protein | location=FR823388:3240964-3242158(-) | protein_length=158 | sequence_SO=chromosome | SO=protein_coding | is_pseudo=false	0.011755	0.525584	0.027614	-1
NCLIV_037770-t26_1-p1	| transcript=NCLIV_037770-t26_1 | gene=NCLIV_037770 | organism=Neospora_caninum_Liverpool | gene_product=ERYTHROCYTE MEMBRANE PROTEIN PFEMP3, related | transcript_product=ERYTHROCYTE MEMBRANE PROTEIN PFEMP3, related | location=FR823390:6149997-6154710(-) | protein_length=476 | sequence_SO=chromosome | SO=protein_coding | is_pseudo=false	0.447509	0.526233	0.363379	0
NCLIV_054380-t26_1-p1	| transcript=NCLIV_054380-t26_1 | gene=NCLIV_054380 | organism=Neospora_caninum_Liverpool | gene_product=conserved hypothetical protein | transcript_product=conserved hypothetical protein | location=FR823392:1028961-1034314(-) | protein_length=581 | sequence_SO=chromosome | SO=protein_coding | is_pseudo=false	0.738371	0.526862	0.260733	0
NCLIV_068130-t26_1-p1	| transcript=NCLIV_068130-t26_1 | gene=NCLIV_068130 | organism=Neospora_caninum_Liverpool | gene_product=conserved hypothetical protein | transcript_product=conserved hypothetical protein | location=FR823393:6037151-6041377(+) | protein_length=533 | sequence_SO=chromosome | SO=protein_coding | is_pseudo=false	0.508823	0.529023	0.104314	0
NCLIV_023760-t26_1-p1	| transcript=NCLIV_023760-t26_1 | gene=NCLIV_023760 | organism=Neospora_caninum_Liverpool | gene_product=conserved hypothetical protein | transcript_product=conserved hypothetical protein | location=FR823388:3871924-3873846(+) | protein_length=640 | sequence_SO=chromosome | SO=protein_coding | is_pseudo=false	0.886499	0.529962	0.486172	0
NCLIV_040640-t26_1-p1	| transcript=NCLIV_040640-t26_1 | gene=NCLIV_040640 | organism=Neospora_caninum_Liverpool | gene_product=forkhead-associated domain-containing protein, related | transcript_product=forkhead-associated domain-containing protein, related | location=FR823385:1799886-1807215(-) | protein_length=1155 | sequence_SO=chromosome | SO=protein_coding | is_pseudo=false	0.829321	0.530756	0.482349	0		GO:0008270,zinc ion binding
NCLIV_021100-t26_1-p1	| transcript=NCLIV_021100-t26_1 | gene=NCLIV_021100 | organism=Neospora_caninum_Liverpool | gene_product=unspecified product | transcript_product=unspecified product | location=FR823388:1559428-1561065(-) | protein_length=237 | sequence_SO=chromosome | SO=protein_coding | is_pseudo=false	0.399163	0.534396	0.021295	-1
NCLIV_070180-t26_1-p1	| transcript=NCLIV_070180-t26_1 | gene=NCLIV_070180 | organism=Neospora_caninum_Liverpool | gene_product=unspecified product | transcript_product=unspecified product | location=CADU01000338:41558-46954(-) | protein_length=1682 | sequence_SO=contig | SO=protein_coding | is_pseudo=false	0.681324	0.535147	0.200327	0		GO:0003700,DNA-binding transcription factor activity
NCLIV_047740-t26_1-p1	| transcript=NCLIV_047740-t26_1 | gene=NCLIV_047740 | organism=Neospora_caninum_Liverpool | gene_product=conserved hypothetical protein | transcript_product=conserved hypothetical protein | location=FR823391:2434793-2435536(+) | protein_length=247 | sequence_SO=chromosome | SO=protein_coding | is_pseudo=false	0.219164	0.535255	0.357318	0	GO:0016021,integral component of membrane;GO:0031207,Sec62/Sec63 complex		GO:0031204,posttranslational protein targeting to membrane, translocation
NCLIV_043300-t26_1-p1	| transcript=NCLIV_043300-t26_1 | gene=NCLIV_043300 | organism=Neospora_caninum_Liverpool | gene_product=putative nucleolar phosphoprotein nucleolin | transcript_product=putative nucleolar phosphoprotein nucleolin | location=FR823385:4027368-4033498(+) | protein_length=710 | sequence_SO=chromosome | SO=protein_coding | is_pseudo=false	0.190192	0.535776	0.079748	0		GO:0003723,RNA binding
NCLIV_049160-t26_1-p1	| transcript=NCLIV_049160-t26_1 | gene=NCLIV_049160 | organism=Neospora_caninum_Liverpool | gene_product=conserved hypothetical protein | transcript_product=conserved hypothetical protein | location=FR823391:3739182-3740296(-) | protein_length=288 | sequence_SO=chromosome | SO=protein_coding | is_pseudo=false	0.01849	0.536209	0.074845	0
NCLIV_040340-t26_1-p1	| transcript=NCLIV_040340-t26_1 | gene=NCLIV_040340 | organism=Neospora_caninum_Liverpool | gene_product=putative zinc finger (C3HC4 RING finger) protein | transcript_product=putative zinc finger (C3HC4 RING finger) protein | location=FR823385:1485067-1498644(-) | protein_length=3871 | sequence_SO=chromosome | SO=protein_coding | is_pseudo=false	0.03294	0.538132	0.193865	0	GO:1990112,RQC complex	GO:0061630,ubiquitin protein ligase activity	GO:1990116,ribosome-associated ubiquitin-dependent protein catabolic process
NCLIV_020810-t26_1-p1	| transcript=NCLIV_020810-t26_1 | gene=NCLIV_020810 | organism=Neospora_caninum_Liverpool | gene_product=conserved hypothetical protein | transcript_product=conserved hypothetical protein | location=FR823388:1315576-1316194(-) | protein_length=184 | sequence_SO=chromosome | SO=protein_coding | is_pseudo=false	0.485949	0.540613	0.108077	0
NCLIV_018120-t26_1-p1	| transcript=NCLIV_018120-t26_1 | gene=NCLIV_018120 | organism=Neospora_caninum_Liverpool | gene_product=conserved hypothetical protein | transcript_product=conserved hypothetical protein | location=FR823387:2304665-2309814(+) | protein_length=686 | sequence_SO=chromosome | SO=protein_coding | is_pseudo=false	0.427775	0.541525	0.305178	0
NCLIV_048300-t26_1-p1	| transcript=NCLIV_048300-t26_1 | gene=NCLIV_048300 | organism=Neospora_caninum_Liverpool | gene_product=hypothetical protein | transcript_product=hypothetical protein | location=FR823391:2965555-2987861(-) | protein_length=5927 | sequence_SO=chromosome | SO=protein_coding | is_pseudo=false	0.995899	0.542359	0.016669	-1		GO:0046872,metal ion binding
NCLIV_006150-t26_1-p1	| transcript=NCLIV_006150-t26_1 | gene=NCLIV_006150 | organism=Neospora_caninum_Liverpool | gene_product=tRNAbinding domain containing protein, related | transcript_product=tRNAbinding domain containing protein, related | location=FR823382:1433727-1438228(+) | protein_length=434 | sequence_SO=chromosome | SO=protein_coding | is_pseudo=false	0.349925	0.54606	0.039342	-1		GO:0000049,tRNA binding
NCLIV_046580-t26_1-p1	| transcript=NCLIV_046580-t26_1 | gene=NCLIV_046580 | organism=Neospora_caninum_Liverpool | gene_product=conserved hypothetical protein | transcript_product=conserved hypothetical protein | location=FR823391:1497011-1498126(+) | protein_length=371 | sequence_SO=chromosome | SO=protein_coding | is_pseudo=false	0.150505	0.547364	0.116918	0	GO:0016021,integral component of membrane
NCLIV_014710-t26_1-p1	| transcript=NCLIV_014710-t26_1 | gene=NCLIV_014710 | organism=Neospora_caninum_Liverpool | gene_product=putative DEAD/DEAH box helicase domain-containing protein | transcript_product=putative DEAD/DEAH box helicase domain-containing protein | location=FR823386:2103532-2117695(+) | protein_length=1366 | sequence_SO=chromosome | SO=protein_coding | is_pseudo=false	0.14408	0.548117	0.011181	-1	GO:0016021,integral component of membrane	GO:0005524,ATP binding;GO:0004386,helicase activity;GO:0003676,nucleic acid binding		tgo:TGME49_285660,path:tgo03018,
NCLIV_040500-t26_1-p1	| transcript=NCLIV_040500-t26_1 | gene=NCLIV_040500 | organism=Neospora_caninum_Liverpool | gene_product=gk12616, related | transcript_product=gk12616, related | location=FR823385:1675715-1682608(+) | protein_length=964 | sequence_SO=chromosome | SO=protein_coding | is_pseudo=false	0.611159	0.549124	0.228842	0		GO:0004610,phosphoacetylglucosamine mutase activity	GO:0005975,carbohydrate metabolic process	tgo:TGME49_264650,path:tgo00520,;tgo:TGME49_264650,path:tgo01100,;tgo:TGME49_264650,path:tgo01130,
NCLIV_016360-t26_1-p1	| transcript=NCLIV_016360-t26_1 | gene=NCLIV_016360 | organism=Neospora_caninum_Liverpool | gene_product=unspecified product | transcript_product=unspecified product | location=FR823387:810658-811872(-) | protein_length=404 | sequence_SO=chromosome | SO=protein_coding | is_pseudo=false	0.414278	0.549455	0.152774	0
NCLIV_061110-t26_1-p1	| transcript=NCLIV_061110-t26_1 | gene=NCLIV_061110 | organism=Neospora_caninum_Liverpool | gene_product=conserved hypothetical protein | transcript_product=conserved hypothetical protein | location=FR823393:668423-673165(+) | protein_length=1349 | sequence_SO=chromosome | SO=protein_coding | is_pseudo=false	0.427687	0.549468	0.159857	0			GO:0017183,peptidyl-diphthamide biosynthetic process from peptidyl-histidine
NCLIV_040000-t26_1-p1	| transcript=NCLIV_040000-t26_1 | gene=NCLIV_040000 | organism=Neospora_caninum_Liverpool | gene_product=conserved hypothetical protein | transcript_product=conserved hypothetical protein | location=FR823385:1197077-1200873(+) | protein_length=470 | sequence_SO=chromosome | SO=protein_coding | is_pseudo=false	0.145822	0.549956	0.362793	0
NCLIV_033480-t26_1-p1	| transcript=NCLIV_033480-t26_1 | gene=NCLIV_033480 | organism=Neospora_caninum_Liverpool | gene_product=conserved hypothetical protein | transcript_product=conserved hypothetical protein | location=FR823390:2714090-2720263(-) | protein_length=717 | sequence_SO=chromosome | SO=protein_coding | is_pseudo=false	0.798762	0.551099	0.425473	0
NCLIV_009780-t26_1-p1	| transcript=NCLIV_009780-t26_1 | gene=NCLIV_009780 | organism=Neospora_caninum_Liverpool | gene_product=beta-lactamase domain protein (Precursor) | transcript_product=beta-lactamase domain protein (Precursor) | location=FR823384:234507-238360(-) | protein_length=1133 | sequence_SO=chromosome | SO=protein_coding | is_pseudo=false	0.166994	0.555193	0.071612	0	GO:0016021,integral component of membrane
NCLIV_064880-t26_1-p1	| transcript=NCLIV_064880-t26_1 | gene=NCLIV_064880 | organism=Neospora_caninum_Liverpool | gene_product=conserved hypothetical protein | transcript_product=conserved hypothetical protein | location=FR823393:3695754-3701982(-) | protein_length=1222 | sequence_SO=chromosome | SO=protein_coding | is_pseudo=false	0.204062	0.556069	0.187718	0	GO:0005829,cytosol		GO:0042147,retrograde transport, endosome to Golgi
NCLIV_035900-t26_1-p1	| transcript=NCLIV_035900-t26_1 | gene=NCLIV_035900 | organism=Neospora_caninum_Liverpool | gene_product=putative RNA binding motif-containing protein | transcript_product=putative RNA binding motif-containing protein | location=FR823390:4697503-4702519(-) | protein_length=1376 | sequence_SO=chromosome | SO=protein_coding | is_pseudo=false	0.044727	0.559462	0.399447	0		GO:0003723,RNA binding
NCLIV_021940-t26_1-p1	| transcript=NCLIV_021940-t26_1 | gene=NCLIV_021940 | organism=Neospora_caninum_Liverpool | gene_product=conserved hypothetical protein | transcript_product=conserved hypothetical protein | location=FR823388:2380737-2394419(-) | protein_length=1901 | sequence_SO=chromosome | SO=protein_coding | is_pseudo=false	0.548039	0.5597	0.284104	0
NCLIV_006860-t26_1-p1	| transcript=NCLIV_006860-t26_1 | gene=NCLIV_006860 | organism=Neospora_caninum_Liverpool | gene_product=hypothetical protein | transcript_product=hypothetical protein | location=FR823382:2079858-2085433(+) | protein_length=496 | sequence_SO=chromosome | SO=protein_coding | is_pseudo=false	0.101829	0.561469	0.080426	0		GO:0004177,aminopeptidase activity;GO:0008237,metallopeptidase activity;GO:0008270,zinc ion binding
NCLIV_028320-t26_1-p1	| transcript=NCLIV_028320-t26_1 | gene=NCLIV_028320 | organism=Neospora_caninum_Liverpool | gene_product=putative actin-like family protein ARP4a | transcript_product=putative actin-like family protein ARP4a | location=FR823389:3451949-3454791(+) | protein_length=533 | sequence_SO=chromosome | SO=protein_coding | is_pseudo=false	0.435835	0.561664	0.561316	0
NCLIV_014540-t26_1-p1	| transcript=NCLIV_014540-t26_1 | gene=NCLIV_014540 | organism=Neospora_caninum_Liverpool | gene_product=hypothetical protein | transcript_product=hypothetical protein | location=FR823386:1977998-1980730(-) | protein_length=461 | sequence_SO=chromosome | SO=protein_coding | is_pseudo=false	0.442407	0.563498	0.261468	0		GO:0003755,peptidyl-prolyl cis-trans isomerase activity
NCLIV_003750-t26_1-p1	| transcript=NCLIV_003750-t26_1 | gene=NCLIV_003750 | organism=Neospora_caninum_Liverpool | gene_product=putative TLD domain-containing protein | transcript_product=putative TLD domain-containing protein | location=FR823381:1174588-1180848(-) | protein_length=915 | sequence_SO=chromosome | SO=protein_coding | is_pseudo=false	0.288261	0.563676	0.071215	0
NCLIV_052320-t26_1-p1	| transcript=NCLIV_052320-t26_1 | gene=NCLIV_052320 | organism=Neospora_caninum_Liverpool | gene_product=putative RNA binding protein | transcript_product=putative RNA binding protein | location=FR823391:6467522-6468631(+) | protein_length=369 | sequence_SO=chromosome | SO=protein_coding | is_pseudo=false	0.05215	0.564794	0.227	0		GO:0003723,RNA binding
NCLIV_044340-t26_1-p1	| transcript=NCLIV_044340-t26_1 | gene=NCLIV_044340 | organism=Neospora_caninum_Liverpool | gene_product=conserved hypothetical protein | transcript_product=conserved hypothetical protein | location=FR823385:4980647-4989638(+) | protein_length=2073 | sequence_SO=chromosome | SO=protein_coding | is_pseudo=false	0.5454	0.567185	0.041389	-1		GO:0003723,RNA binding
NCLIV_061280-t26_1-p1	| transcript=NCLIV_061280-t26_1 | gene=NCLIV_061280 | organism=Neospora_caninum_Liverpool | gene_product=hypothetical protein | transcript_product=hypothetical protein | location=FR823393:812569-816496(-) | protein_length=379 | sequence_SO=chromosome | SO=protein_coding | is_pseudo=false	0.716378	0.567344	0.547572	0
NCLIV_003340-t26_1-p1	| transcript=NCLIV_003340-t26_1 | gene=NCLIV_003340 | organism=Neospora_caninum_Liverpool | gene_product=conserved hypothetical protein | transcript_product=conserved hypothetical protein | location=FR823381:836875-838287(-) | protein_length=470 | sequence_SO=chromosome | SO=protein_coding | is_pseudo=false	0.222209	0.567352	0.430591	0
NCLIV_023090-t26_1-p1	| transcript=NCLIV_023090-t26_1 | gene=NCLIV_023090 | organism=Neospora_caninum_Liverpool | gene_product=hypothetical protein | transcript_product=hypothetical protein | location=FR823388:3373309-3378117(+) | protein_length=376 | sequence_SO=chromosome | SO=protein_coding | is_pseudo=false	0.75386	0.56786	0.424381	0		GO:0004722,protein serine/threonine phosphatase activity
NCLIV_027420-t26_1-p1	| transcript=NCLIV_027420-t26_1 | gene=NCLIV_027420 | organism=Neospora_caninum_Liverpool | gene_product=hypothetical protein | transcript_product=hypothetical protein | location=FR823389:2818598-2820666(+) | protein_length=273 | sequence_SO=chromosome | SO=protein_coding | is_pseudo=false	0.927467	0.568797	0.46855	0		GO:0016874,ligase activity
NCLIV_011340-t26_1-p1	| transcript=NCLIV_011340-t26_1 | gene=NCLIV_011340 | organism=Neospora_caninum_Liverpool | gene_product=os02g0511500 protein, related | transcript_product=os02g0511500 protein, related | location=FR823384:1468328-1475954(+) | protein_length=876 | sequence_SO=chromosome | SO=protein_coding | is_pseudo=false	0.765704	0.57002	0.372358	0			GO:0000398,mRNA splicing, via spliceosome	tgo:TGME49_318140,path:tgo03040,
NCLIV_031430-t26_1-p1	| transcript=NCLIV_031430-t26_1 | gene=NCLIV_031430 | organism=Neospora_caninum_Liverpool | gene_product=putative protein kinase | transcript_product=putative protein kinase | location=FR823390:1133963-1137154(+) | protein_length=1002 | sequence_SO=chromosome | SO=protein_coding | is_pseudo=false	0.7958	0.570358	0.229219	0		GO:0005524,ATP binding;GO:0004672,protein kinase activity
NCLIV_058810-t26_1-p1	| transcript=NCLIV_058810-t26_1 | gene=NCLIV_058810 | organism=Neospora_caninum_Liverpool | gene_product=superoxide dismutase | transcript_product=superoxide dismutase | location=FR823392:4843956-4845683(-) | protein_length=201 | sequence_SO=chromosome | SO=protein_coding | is_pseudo=false	0.001333	0.571152	0.045434	-1		GO:0046872,metal ion binding;GO:0004784,superoxide dismutase activity		tgo:TGME49_316310,path:tgo04146,
NCLIV_002770-t26_1-p1	| transcript=NCLIV_002770-t26_1 | gene=NCLIV_002770 | organism=Neospora_caninum_Liverpool | gene_product=putative MORN repeat-containing protein | transcript_product=putative MORN repeat-containing protein | location=FR823381:321269-324357(+) | protein_length=385 | sequence_SO=chromosome | SO=protein_coding | is_pseudo=false	0.027422	0.574084	0.04523	-1
NCLIV_005980-t26_1-p1	| transcript=NCLIV_005980-t26_1 | gene=NCLIV_005980 | organism=Neospora_caninum_Liverpool | gene_product=putative 14 kDa phosphohistidine phosphatase | transcript_product=putative 14 kDa phosphohistidine phosphatase | location=FR823382:1282991-1284154(-) | protein_length=230 | sequence_SO=chromosome | SO=protein_coding | is_pseudo=false	0.970907	0.574168	0.273809	0
NCLIV_056660-t26_1-p1	| transcript=NCLIV_056660-t26_1 | gene=NCLIV_056660 | organism=Neospora_caninum_Liverpool | gene_product=conserved hypothetical protein | transcript_product=conserved hypothetical protein | location=FR823392:3041177-3046923(+) | protein_length=1787 | sequence_SO=chromosome | SO=protein_coding | is_pseudo=false	0.005185	0.574847	0.002755	-1
NCLIV_014060-t26_1-p1	| transcript=NCLIV_014060-t26_1 | gene=NCLIV_014060 | organism=Neospora_caninum_Liverpool | gene_product=putative lysophospholipase | transcript_product=putative lysophospholipase | location=FR823386:1605594-1608443(-) | protein_length=949 | sequence_SO=chromosome | SO=protein_coding | is_pseudo=false	0.002167	0.574922	0.009404	-1
NCLIV_060810-t26_1-p1	| transcript=NCLIV_060810-t26_1 | gene=NCLIV_060810 | organism=Neospora_caninum_Liverpool | gene_product=conserved hypothetical protein | transcript_product=conserved hypothetical protein | location=FR823393:407614-413214(-) | protein_length=937 | sequence_SO=chromosome | SO=protein_coding | is_pseudo=false	0.054466	0.575045	0.038825	-1	GO:0016021,integral component of membrane
NCLIV_040140-t26_1-p1	| transcript=NCLIV_040140-t26_1 | gene=NCLIV_040140 | organism=Neospora_caninum_Liverpool | gene_product=conserved hypothetical protein | transcript_product=conserved hypothetical protein | location=FR823385:1323730-1334304(-) | protein_length=1936 | sequence_SO=chromosome | SO=protein_coding | is_pseudo=false	0.159181	0.575046	0.126618	0
NCLIV_035220-t26_1-p1	| transcript=NCLIV_035220-t26_1 | gene=NCLIV_035220 | organism=Neospora_caninum_Liverpool | gene_product=hypothetical protein | transcript_product=hypothetical protein | location=FR823390:4110991-4112700(+) | protein_length=186 | sequence_SO=chromosome | SO=protein_coding | is_pseudo=false	0.03798	0.575791	0.016555	-1
NCLIV_060890-t26_1-p1	| transcript=NCLIV_060890-t26_1 | gene=NCLIV_060890 | organism=Neospora_caninum_Liverpool | gene_product=putative Ras family domain-containing protein | transcript_product=putative Ras family domain-containing protein | location=FR823393:463758-464492(+) | protein_length=244 | sequence_SO=chromosome | SO=protein_coding | is_pseudo=false	0.332565	0.576666	0.247972	0		GO:0005525,GTP binding;GO:0003924,GTPase activity
NCLIV_062610-t26_1-p1	| transcript=NCLIV_062610-t26_1 | gene=NCLIV_062610 | organism=Neospora_caninum_Liverpool | gene_product=Zdhhc9 protein, related | transcript_product=Zdhhc9 protein, related | location=FR823393:1898721-1902896(-) | protein_length=391 | sequence_SO=chromosome | SO=protein_coding | is_pseudo=false	0.088309	0.577084	0.283006	0	GO:0016021,integral component of membrane	GO:0019706,protein-cysteine S-palmitoyltransferase activity
NCLIV_004520-t26_1-p1	| transcript=NCLIV_004520-t26_1 | gene=NCLIV_004520 | organism=Neospora_caninum_Liverpool | gene_product=conserved hypothetical protein | transcript_product=conserved hypothetical protein | location=FR823381:1775176-1786745(-) | protein_length=1943 | sequence_SO=chromosome | SO=protein_coding | is_pseudo=false	0.1298	0.579214	0.31844	0	GO:0016021,integral component of membrane
NCLIV_037540-t26_1-p1	| transcript=NCLIV_037540-t26_1 | gene=NCLIV_037540 | organism=Neospora_caninum_Liverpool | gene_product=YOR039Wp-like protein, related | transcript_product=YOR039Wp-like protein, related | location=FR823390:6013478-6015927(-) | protein_length=320 | sequence_SO=chromosome | SO=protein_coding | is_pseudo=false	0.784804	0.579571	0.545634	0	GO:0005956,protein kinase CK2 complex	GO:0019887,protein kinase regulator activity		tgo:TGME49_268810,path:tgo03008,
NCLIV_056300-t26_1-p1	| transcript=NCLIV_056300-t26_1 | gene=NCLIV_056300 | organism=Neospora_caninum_Liverpool | gene_product=conserved hypothetical protein | transcript_product=conserved hypothetical protein | location=FR823392:2727446-2728918(+) | protein_length=490 | sequence_SO=chromosome | SO=protein_coding | is_pseudo=false	0.172372	0.582113	0.152962	0	GO:0016021,integral component of membrane
NCLIV_065520-t26_1-p1	| transcript=NCLIV_065520-t26_1 | gene=NCLIV_065520 | organism=Neospora_caninum_Liverpool | gene_product=hypothetical protein | transcript_product=hypothetical protein | location=FR823393:4168959-4175013(-) | protein_length=1034 | sequence_SO=chromosome | SO=protein_coding | is_pseudo=false	0.017535	0.583851	0.000785	-1		GO:0010181,FMN binding;GO:0003958,NADPH-hemoprotein reductase activity;GO:0050243,pyruvate dehydrogenase (NADP+) activity
NCLIV_012920-t26_1-p1	| transcript=NCLIV_012920-t26_1 | gene=NCLIV_012920 | organism=Neospora_caninum_Liverpool | gene_product=unspecified product | transcript_product=unspecified product | location=FR823386:663772-664947(-) | protein_length=391 | sequence_SO=chromosome | SO=protein_coding | is_pseudo=false	0.298023	0.583898	0.024131	-1		GO:0016301,kinase activity
NCLIV_060500-t26_1-p1	| transcript=NCLIV_060500-t26_1 | gene=NCLIV_060500 | organism=Neospora_caninum_Liverpool | gene_product=conserved hypothetical protein | transcript_product=conserved hypothetical protein | location=FR823393:156011-158913(-) | protein_length=550 | sequence_SO=chromosome | SO=protein_coding | is_pseudo=false	0.19796	0.586547	0.474942	0	GO:0016021,integral component of membrane
NCLIV_010330-t26_1-p1	| transcript=NCLIV_010330-t26_1 | gene=NCLIV_010330 | organism=Neospora_caninum_Liverpool | gene_product=conserved hypothetical protein | transcript_product=conserved hypothetical protein | location=FR823384:618685-624085(-) | protein_length=487 | sequence_SO=chromosome | SO=protein_coding | is_pseudo=false	0.284662	0.586609	0.341496	0
NCLIV_021640-t26_1-p1	| transcript=NCLIV_021640-t26_1 | gene=NCLIV_021640 | organism=Neospora_caninum_Liverpool | gene_product=unspecified product | transcript_product=unspecified product | location=FR823388:2109428-2110081(+) | protein_length=217 | sequence_SO=chromosome | SO=protein_coding | is_pseudo=false	0.372053	0.586708	0.179944	0	GO:0005576,extracellular region;GO:0016021,integral component of membrane			tgo:TGME49_203310,path:tgo05145,
NCLIV_044290-t26_1-p1	| transcript=NCLIV_044290-t26_1 | gene=NCLIV_044290 | organism=Neospora_caninum_Liverpool | gene_product=pyruvate dehydrogenase E2 component, related | transcript_product=pyruvate dehydrogenase E2 component, related | location=FR823385:4929978-4937323(+) | protein_length=920 | sequence_SO=chromosome | SO=protein_coding | is_pseudo=false	0.691403	0.587749	0.383554	0		GO:0016746,transferase activity, transferring acyl groups
NCLIV_013210-t26_1-p1	| transcript=NCLIV_013210-t26_1 | gene=NCLIV_013210 | organism=Neospora_caninum_Liverpool | gene_product=hypothetical protein | transcript_product=hypothetical protein | location=FR823386:922403-930104(+) | protein_length=671 | sequence_SO=chromosome | SO=protein_coding | is_pseudo=false	0.194844	0.588427	0.33778	0			GO:0006904,vesicle docking involved in exocytosis
NCLIV_006890-t26_1-p1	| transcript=NCLIV_006890-t26_1 | gene=NCLIV_006890 | organism=Neospora_caninum_Liverpool | gene_product=dead-box helicase family protein, related | transcript_product=dead-box helicase family protein, related | location=FR823382:2127513-2135613(+) | protein_length=856 | sequence_SO=chromosome | SO=protein_coding | is_pseudo=false	0.088708	0.589853	0.254623	0		GO:0005524,ATP binding;GO:0004386,helicase activity;GO:0003676,nucleic acid binding		tgo:TGME49_298020,path:tgo03040,
NCLIV_047700-t26_1-p1	| transcript=NCLIV_047700-t26_1 | gene=NCLIV_047700 | organism=Neospora_caninum_Liverpool | gene_product=conserved hypothetical protein | transcript_product=conserved hypothetical protein | location=FR823391:2400198-2408440(-) | protein_length=1778 | sequence_SO=chromosome | SO=protein_coding | is_pseudo=false	0.480695	0.591727	0.234239	0	GO:0032777,Piccolo NuA4 histone acetyltransferase complex		GO:0006357,regulation of transcription by RNA polymerase II
NCLIV_068400-t26_1-p1	| transcript=NCLIV_068400-t26_1 | gene=NCLIV_068400 | organism=Neospora_caninum_Liverpool | gene_product=unspecified product | transcript_product=unspecified product | location=FR823393:6239838-6241718(+) | protein_length=626 | sequence_SO=chromosome | SO=protein_coding | is_pseudo=false	0.155828	0.591955	0.084879	0		GO:0017111,nucleoside-triphosphatase activity
NCLIV_051870-t26_1-p1	| transcript=NCLIV_051870-t26_1 | gene=NCLIV_051870 | organism=Neospora_caninum_Liverpool | gene_product=putative DNA repair enzyme | transcript_product=putative DNA repair enzyme | location=FR823391:6052872-6055449(+) | protein_length=474 | sequence_SO=chromosome | SO=protein_coding | is_pseudo=false	0.876883	0.591964	0.30872	0		GO:0003723,RNA binding	GO:0006281,DNA repair;GO:0043484,regulation of RNA splicing	tgo:TGME49_214820,path:tgo03040,
NCLIV_051140-t26_1-p1	| transcript=NCLIV_051140-t26_1 | gene=NCLIV_051140 | organism=Neospora_caninum_Liverpool | gene_product=putative TLD domain-containing protein | transcript_product=putative TLD domain-containing protein | location=FR823391:5402145-5411604(+) | protein_length=2091 | sequence_SO=chromosome | SO=protein_coding | is_pseudo=false	0.37345	0.592603	0.631854	0
NCLIV_003120-t26_1-p1	| transcript=NCLIV_003120-t26_1 | gene=NCLIV_003120 | organism=Neospora_caninum_Liverpool | gene_product=unspecified product | transcript_product=unspecified product | location=FR823381:671110-674123(-) | protein_length=288 | sequence_SO=chromosome | SO=protein_coding | is_pseudo=false	0.896059	0.593232	0.000453	-1		GO:0008233,peptidase activity
NCLIV_012050-t26_1-p1	| transcript=NCLIV_012050-t26_1 | gene=NCLIV_012050 | organism=Neospora_caninum_Liverpool | gene_product=putative ubiquitin carboxyl-terminal hydrolase | transcript_product=putative ubiquitin carboxyl-terminal hydrolase | location=FR823384:2085130-2104320(+) | protein_length=4150 | sequence_SO=chromosome | SO=protein_coding | is_pseudo=false	0.448995	0.594099	0.493524	0		GO:0036459,thiol-dependent ubiquitinyl hydrolase activity	GO:0016579,protein deubiquitination;GO:0006511,ubiquitin-dependent protein catabolic process
NCLIV_042020-t26_1-p1	| transcript=NCLIV_042020-t26_1 | gene=NCLIV_042020 | organism=Neospora_caninum_Liverpool | gene_product=hypothetical protein | transcript_product=hypothetical protein | location=FR823385:2915891-2917183(+) | protein_length=430 | sequence_SO=chromosome | SO=protein_coding | is_pseudo=false	0.056264	0.594937	0.148511	0	GO:0030131,clathrin adaptor complex		GO:0006886,intracellular protein transport;GO:0016192,vesicle-mediated transport
NCLIV_056150-t26_1-p1	| transcript=NCLIV_056150-t26_1 | gene=NCLIV_056150 | organism=Neospora_caninum_Liverpool | gene_product=conserved hypothetical protein | transcript_product=conserved hypothetical protein | location=FR823392:2606115-2608102(+) | protein_length=292 | sequence_SO=chromosome | SO=protein_coding | is_pseudo=false	0.681007	0.595088	0.09834	0
NCLIV_017730-t26_1-p1	| transcript=NCLIV_017730-t26_1 | gene=NCLIV_017730 | organism=Neospora_caninum_Liverpool | gene_product=Guanylate kinase, related | transcript_product=Guanylate kinase, related | location=FR823387:1945052-1947560(+) | protein_length=324 | sequence_SO=chromosome | SO=protein_coding | is_pseudo=false	0.432611	0.596457	0.014669	-1		GO:0004385,guanylate kinase activity
NCLIV_017830-t26_1-p1	| transcript=NCLIV_017830-t26_1 | gene=NCLIV_017830 | organism=Neospora_caninum_Liverpool | gene_product=putative 5'-3' exonuclease | transcript_product=putative 5'-3' exonuclease | location=FR823387:2047386-2061136(-) | protein_length=2070 | sequence_SO=chromosome | SO=protein_coding | is_pseudo=false	0.185987	0.596835	0.354968	0		GO:0004527,exonuclease activity;GO:0003676,nucleic acid binding
NCLIV_059760-t26_1-p1	| transcript=NCLIV_059760-t26_1 | gene=NCLIV_059760 | organism=Neospora_caninum_Liverpool | gene_product=putative NMD3 protein | transcript_product=putative NMD3 protein | location=FR823392:5640008-5643094(+) | protein_length=721 | sequence_SO=chromosome | SO=protein_coding | is_pseudo=false	0.095396	0.597754	0.07325	0		GO:0043023,ribosomal large subunit binding
NCLIV_052280-t26_1-p1	| transcript=NCLIV_052280-t26_1 | gene=NCLIV_052280 | organism=Neospora_caninum_Liverpool | gene_product=conserved hypothetical protein | transcript_product=conserved hypothetical protein | location=FR823391:6449303-6450403(+) | protein_length=366 | sequence_SO=chromosome | SO=protein_coding | is_pseudo=false	0.036193	0.598322	0.11584	0	GO:0016021,integral component of membrane
NCLIV_053720-t26_1-p1	| transcript=NCLIV_053720-t26_1 | gene=NCLIV_053720 | organism=Neospora_caninum_Liverpool | gene_product=putative adaptin | transcript_product=putative adaptin | location=FR823392:468963-477243(-) | protein_length=1373 | sequence_SO=chromosome | SO=protein_coding | is_pseudo=false	0.52909	0.598906	0.407789	0	GO:0030123,AP-3 adaptor complex		GO:0006886,intracellular protein transport;GO:0016192,vesicle-mediated transport
NCLIV_050900-t26_1-p1	| transcript=NCLIV_050900-t26_1 | gene=NCLIV_050900 | organism=Neospora_caninum_Liverpool | gene_product=conserved hypothetical protein | transcript_product=conserved hypothetical protein | location=FR823391:5245521-5250368(-) | protein_length=266 | sequence_SO=chromosome | SO=protein_coding | is_pseudo=false	0.236476	0.599492	0.025812	-1
NCLIV_064810-t26_1-p1	| transcript=NCLIV_064810-t26_1 | gene=NCLIV_064810 | organism=Neospora_caninum_Liverpool | gene_product=hypothetical protein | transcript_product=hypothetical protein | location=FR823393:3634389-3639231(+) | protein_length=725 | sequence_SO=chromosome | SO=protein_coding | is_pseudo=false	0.234978	0.599606	0.014911	-1	GO:0016021,integral component of membrane	GO:0009678,hydrogen-translocating pyrophosphatase activity;GO:0004427,inorganic diphosphatase activity	GO:1902600,proton transmembrane transport
NCLIV_013730-t26_1-p1	| transcript=NCLIV_013730-t26_1 | gene=NCLIV_013730 | organism=Neospora_caninum_Liverpool | gene_product=conserved hypothetical protein | transcript_product=conserved hypothetical protein | location=FR823386:1345295-1346774(+) | protein_length=456 | sequence_SO=chromosome | SO=protein_coding | is_pseudo=false	0.77405	0.601351	0.344379	0	GO:0016021,integral component of membrane
NCLIV_049120-t26_1-p1	| transcript=NCLIV_049120-t26_1 | gene=NCLIV_049120 | organism=Neospora_caninum_Liverpool | gene_product=conserved hypothetical protein | transcript_product=conserved hypothetical protein | location=FR823391:3713375-3717460(-) | protein_length=348 | sequence_SO=chromosome | SO=protein_coding | is_pseudo=false	0.003276	0.601686	0.184703	0
NCLIV_019480-t26_1-p1	| transcript=NCLIV_019480-t26_1 | gene=NCLIV_019480 | organism=Neospora_caninum_Liverpool | gene_product=proteasome A-type and B-type domain-containing protein | transcript_product=proteasome A-type and B-type domain-containing protein | location=FR823388:131943-135160(-) | protein_length=267 | sequence_SO=chromosome | SO=protein_coding | is_pseudo=false	0.055516	0.601751	0.036794	-1	GO:0005737,cytoplasm;GO:0005634,nucleus;GO:0005839,proteasome core complex	GO:0004298,threonine-type endopeptidase activity	GO:0051603,proteolysis involved in cellular protein catabolic process	tgo:TGME49_280710,path:tgo03050,
NCLIV_026340-t26_1-p1	| transcript=NCLIV_026340-t26_1 | gene=NCLIV_026340 | organism=Neospora_caninum_Liverpool | gene_product=hypothetical protein | transcript_product=hypothetical protein | location=FR823389:1923741-1925435(-) | protein_length=177 | sequence_SO=chromosome | SO=protein_coding | is_pseudo=false	0.824248	0.602044	0.118968	0
NCLIV_015710-t26_1-p1	| transcript=NCLIV_015710-t26_1 | gene=NCLIV_015710 | organism=Neospora_caninum_Liverpool | gene_product=conserved hypothetical protein | transcript_product=conserved hypothetical protein | location=FR823387:241209-244700(+) | protein_length=1055 | sequence_SO=chromosome | SO=protein_coding | is_pseudo=false	0.221226	0.603217	0.432593	0
NCLIV_009610-t26_1-p1	| transcript=NCLIV_009610-t26_1 | gene=NCLIV_009610 | organism=Neospora_caninum_Liverpool | gene_product=vps16-like protein, related | transcript_product=vps16-like protein, related | location=FR823384:91123-102561(+) | protein_length=931 | sequence_SO=chromosome | SO=protein_coding | is_pseudo=false	0.985545	0.60369	0.249886	0	GO:0005737,cytoplasm		GO:0006886,intracellular protein transport;GO:0007033,vacuole organization
NCLIV_042520-t26_1-p1	| transcript=NCLIV_042520-t26_1 | gene=NCLIV_042520 | organism=Neospora_caninum_Liverpool | gene_product=conserved hypothetical protein | transcript_product=conserved hypothetical protein | location=FR823385:3341538-3350207(-) | protein_length=1812 | sequence_SO=chromosome | SO=protein_coding | is_pseudo=false	0.25848	0.603737	0.406861	0
NCLIV_003620-t26_1-p1	| transcript=NCLIV_003620-t26_1 | gene=NCLIV_003620 | organism=Neospora_caninum_Liverpool | gene_product=putative KH domain-containing protein | transcript_product=putative KH domain-containing protein | location=FR823381:1070453-1079369(+) | protein_length=1431 | sequence_SO=chromosome | SO=protein_coding | is_pseudo=false	0.430899	0.607182	0.066149	0		GO:0003723,RNA binding
NCLIV_063490-t26_1-p1	| transcript=NCLIV_063490-t26_1 | gene=NCLIV_063490 | organism=Neospora_caninum_Liverpool | gene_product=conserved hypothetical protein | transcript_product=conserved hypothetical protein | location=FR823393:2587316-2588878(+) | protein_length=520 | sequence_SO=chromosome | SO=protein_coding | is_pseudo=false	0.294709	0.607389	0.574234	0
NCLIV_001380-t26_1-p1	| transcript=NCLIV_001380-t26_1 | gene=NCLIV_001380 | organism=Neospora_caninum_Liverpool | gene_product=ubiquitin carboxyl-terminal hydrolase, related | transcript_product=ubiquitin carboxyl-terminal hydrolase, related | location=FR823380:1259789-1266398(+) | protein_length=562 | sequence_SO=chromosome | SO=protein_coding | is_pseudo=false	0.832292	0.608484	0.309839	0		GO:0036459,thiol-dependent ubiquitinyl hydrolase activity;GO:0008270,zinc ion binding	GO:0016579,protein deubiquitination;GO:0000245,spliceosomal complex assembly	tgo:TGME49_294360,path:tgo03040,
NCLIV_066400-t26_1-p1	| transcript=NCLIV_066400-t26_1 | gene=NCLIV_066400 | organism=Neospora_caninum_Liverpool | gene_product=Os02g0819100 protein, related | transcript_product=Os02g0819100 protein, related | location=FR823393:4935242-4937905(-) | protein_length=331 | sequence_SO=chromosome | SO=protein_coding | is_pseudo=false	0.820409	0.609753	0.201758	0	GO:0016021,integral component of membrane	GO:0019706,protein-cysteine S-palmitoyltransferase activity
NCLIV_035860-t26_1-p1	| transcript=NCLIV_035860-t26_1 | gene=NCLIV_035860 | organism=Neospora_caninum_Liverpool | gene_product=unspecified product | transcript_product=unspecified product | location=FR823390:4666100-4667854(+) | protein_length=584 | sequence_SO=chromosome | SO=protein_coding | is_pseudo=false	0.962379	0.612623	0.266422	0		GO:0005524,ATP binding;GO:0004672,protein kinase activity
NCLIV_008120-t26_1-p1	| transcript=NCLIV_008120-t26_1 | gene=NCLIV_008120 | organism=Neospora_caninum_Liverpool | gene_product=conserved hypothetical protein | transcript_product=conserved hypothetical protein | location=FR823383:998507-1026568(-) | protein_length=7973 | sequence_SO=chromosome | SO=protein_coding | is_pseudo=false	0.3045	0.612743	0.339282	0
NCLIV_029230-t26_1-p1	| transcript=NCLIV_029230-t26_1 | gene=NCLIV_029230 | organism=Neospora_caninum_Liverpool | gene_product=hypothetical protein | transcript_product=hypothetical protein | location=FR823389:4320043-4321632(-) | protein_length=302 | sequence_SO=chromosome | SO=protein_coding | is_pseudo=false	0.336494	0.613294	0.332003	0		GO:0008685,2-C-methyl-D-erythritol 2,4-cyclodiphosphate synthase activity	GO:0016114,terpenoid biosynthetic process
NCLIV_019490-t26_1-p1	| transcript=NCLIV_019490-t26_1 | gene=NCLIV_019490 | organism=Neospora_caninum_Liverpool | gene_product=putative lysine decarboxylase | transcript_product=putative lysine decarboxylase | location=FR823388:137897-144528(-) | protein_length=1257 | sequence_SO=chromosome | SO=protein_coding | is_pseudo=false	0.116438	0.613376	0.073549	0		GO:0008792,arginine decarboxylase activity
NCLIV_028170-t26_1-p1	| transcript=NCLIV_028170-t26_1 | gene=NCLIV_028170 | organism=Neospora_caninum_Liverpool | gene_product=unspecified product | transcript_product=unspecified product | location=FR823389:3338255-3340000(-) | protein_length=581 | sequence_SO=chromosome | SO=protein_coding | is_pseudo=false	0.038231	0.613509	0.168197	0		GO:0005524,ATP binding;GO:0004672,protein kinase activity
NCLIV_048870-t26_1-p1	| transcript=NCLIV_048870-t26_1 | gene=NCLIV_048870 | organism=Neospora_caninum_Liverpool | gene_product=conserved hypothetical protein | transcript_product=conserved hypothetical protein | location=FR823391:3496335-3504510(-) | protein_length=669 | sequence_SO=chromosome | SO=protein_coding | is_pseudo=false	0.013453	0.613788	0.263355	0	GO:0016021,integral component of membrane
NCLIV_013610-t26_1-p1	| transcript=NCLIV_013610-t26_1 | gene=NCLIV_013610 | organism=Neospora_caninum_Liverpool | gene_product=Ubiquitin carboxyl-terminal hydrolase, related | transcript_product=Ubiquitin carboxyl-terminal hydrolase, related | location=FR823386:1258919-1263221(-) | protein_length=635 | sequence_SO=chromosome | SO=protein_coding | is_pseudo=false	0.469869	0.615698	0.071884	0		GO:0036459,thiol-dependent ubiquitinyl hydrolase activity;GO:0008270,zinc ion binding	GO:0016579,protein deubiquitination;GO:0006511,ubiquitin-dependent protein catabolic process
NCLIV_016220-t26_1-p1	| transcript=NCLIV_016220-t26_1 | gene=NCLIV_016220 | organism=Neospora_caninum_Liverpool | gene_product=unspecified product | transcript_product=unspecified product | location=FR823387:729111-730835(+) | protein_length=574 | sequence_SO=chromosome | SO=protein_coding | is_pseudo=false	0.082943	0.617561	0.251255	0		GO:0005524,ATP binding;GO:0004672,protein kinase activity
NCLIV_038860-t26_1-p1	| transcript=NCLIV_038860-t26_1 | gene=NCLIV_038860 | organism=Neospora_caninum_Liverpool | gene_product=putative myosin heavy chain | transcript_product=putative myosin heavy chain | location=FR823385:424880-436170(-) | protein_length=967 | sequence_SO=chromosome | SO=protein_coding | is_pseudo=false	0.030165	0.618136	0.217506	0
NCLIV_004780-t26_1-p1	| transcript=NCLIV_004780-t26_1 | gene=NCLIV_004780 | organism=Neospora_caninum_Liverpool | gene_product=cw-type zinc finger domain-containing protein | transcript_product=cw-type zinc finger domain-containing protein | location=FR823382:149004-160001(-) | protein_length=2763 | sequence_SO=chromosome | SO=protein_coding | is_pseudo=false	0.369776	0.618802	0.510391	0		GO:0016787,hydrolase activity;GO:0008270,zinc ion binding
NCLIV_063810-t26_1-p1	| transcript=NCLIV_063810-t26_1 | gene=NCLIV_063810 | organism=Neospora_caninum_Liverpool | gene_product=conserved hypothetical protein | transcript_product=conserved hypothetical protein | location=FR823393:2867253-2872603(-) | protein_length=848 | sequence_SO=chromosome | SO=protein_coding | is_pseudo=false	0.204557	0.621049	0.228131	0
NCLIV_022310-t26_1-p1	| transcript=NCLIV_022310-t26_1 | gene=NCLIV_022310 | organism=Neospora_caninum_Liverpool | gene_product=Cell division protease FtsH homolog, related | transcript_product=Cell division protease FtsH homolog, related | location=FR823388:2677332-2686883(-) | protein_length=1079 | sequence_SO=chromosome | SO=protein_coding | is_pseudo=false	0.19333	0.623017	0.097861	0	GO:0016021,integral component of membrane	GO:0005524,ATP binding;GO:0004222,metalloendopeptidase activity;GO:0008568,microtubule-severing ATPase activity
NCLIV_064780-t26_1-p1	| transcript=NCLIV_064780-t26_1 | gene=NCLIV_064780 | organism=Neospora_caninum_Liverpool | gene_product=putative actin | transcript_product=putative actin | location=FR823393:3602648-3606044(-) | protein_length=388 | sequence_SO=chromosome | SO=protein_coding | is_pseudo=false	0.007213	0.624284	0.07861	0	GO:0005869,dynactin complex
NCLIV_044820-t26_1-p1	| transcript=NCLIV_044820-t26_1 | gene=NCLIV_044820 | organism=Neospora_caninum_Liverpool | gene_product=conserved hypothetical protein | transcript_product=conserved hypothetical protein | location=FR823385:5447695-5449222(-) | protein_length=271 | sequence_SO=chromosome | SO=protein_coding | is_pseudo=false	0.40782	0.625793	0.291905	0
NCLIV_055120-t26_1-p1	| transcript=NCLIV_055120-t26_1 | gene=NCLIV_055120 | organism=Neospora_caninum_Liverpool | gene_product=hypothetical protein | transcript_product=hypothetical protein | location=FR823392:1613307-1616490(+) | protein_length=273 | sequence_SO=chromosome | SO=protein_coding | is_pseudo=false	0.489953	0.626916	0.065548	0			GO:0006397,mRNA processing
NCLIV_010030-t26_1-p1	| transcript=NCLIV_010030-t26_1 | gene=NCLIV_010030 | organism=Neospora_caninum_Liverpool | gene_product=Bradyzoite surface protein BSR4 | transcript_product=Bradyzoite surface protein BSR4 | location=FR823384:392666-393907(+) | protein_length=413 | sequence_SO=chromosome | SO=protein_coding | is_pseudo=false	0.344931	0.627346	0.171646	0	GO:0016020,membrane			tgo:TGME49_320230,path:tgo05145,
NCLIV_023560-t26_1-p1	| transcript=NCLIV_023560-t26_1 | gene=NCLIV_023560 | organism=Neospora_caninum_Liverpool | gene_product=conserved hypothetical protein | transcript_product=conserved hypothetical protein | location=FR823388:3715555-3721391(+) | protein_length=861 | sequence_SO=chromosome | SO=protein_coding | is_pseudo=false	0.664477	0.628875	0.330047	0	GO:0016021,integral component of membrane
NCLIV_006000-t26_1-p1	| transcript=NCLIV_006000-t26_1 | gene=NCLIV_006000 | organism=Neospora_caninum_Liverpool | gene_product=hypothetical protein | transcript_product=hypothetical protein | location=FR823382:1302141-1307686(+) | protein_length=342 | sequence_SO=chromosome | SO=protein_coding | is_pseudo=false	0.188548	0.6292	0.402977	0		GO:0008934,inositol monophosphate 1-phosphatase activity;GO:0052832,inositol monophosphate 3-phosphatase activity;GO:0052833,inositol monophosphate 4-phosphatase activity;GO:0046872,metal ion binding	GO:0006021,inositol biosynthetic process;GO:0046855,inositol phosphate dephosphorylation;GO:0046854,phosphatidylinositol phosphorylation	tgo:TGME49_222970,path:tgo00562,;tgo:TGME49_222970,path:tgo01100,;tgo:TGME49_222970,path:tgo01130,;tgo:TGME49_222970,path:tgo04070,
NCLIV_005890-t26_1-p1	| transcript=NCLIV_005890-t26_1 | gene=NCLIV_005890 | organism=Neospora_caninum_Liverpool | gene_product=conserved hypothetical protein | transcript_product=conserved hypothetical protein | location=FR823382:1222213-1222518(+) | protein_length=101 | sequence_SO=chromosome | SO=protein_coding | is_pseudo=false	0.445632	0.629915	0.129525	0
NCLIV_038360-t26_1-p1	| transcript=NCLIV_038360-t26_1 | gene=NCLIV_038360 | organism=Neospora_caninum_Liverpool | gene_product=tsp1 domain-containing protein TSP12 (Precursor) | transcript_product=tsp1 domain-containing protein TSP12 (Precursor) | location=FR823385:31857-35864(+) | protein_length=1335 | sequence_SO=chromosome | SO=protein_coding | is_pseudo=false	0.071979	0.630491	0.017481	-1
NCLIV_013890-t26_1-p1	| transcript=NCLIV_013890-t26_1 | gene=NCLIV_013890 | organism=Neospora_caninum_Liverpool | gene_product=conserved hypothetical protein | transcript_product=conserved hypothetical protein | location=FR823386:1510834-1511304(+) | protein_length=156 | sequence_SO=chromosome | SO=protein_coding | is_pseudo=false	0.985546	0.630661	0.307913	0	GO:0016021,integral component of membrane
NCLIV_043940-t26_1-p1	| transcript=NCLIV_043940-t26_1 | gene=NCLIV_043940 | organism=Neospora_caninum_Liverpool | gene_product=putative acetyltransferase domain-containing protein | transcript_product=putative acetyltransferase domain-containing protein | location=FR823385:4547667-4549967(-) | protein_length=488 | sequence_SO=chromosome | SO=protein_coding | is_pseudo=false	0.847858	0.631231	0.277796	0	GO:0016021,integral component of membrane	GO:0016740,transferase activity
NCLIV_033040-t26_1-p1	| transcript=NCLIV_033040-t26_1 | gene=NCLIV_033040 | organism=Neospora_caninum_Liverpool | gene_product=Rbm28 protein, related | transcript_product=Rbm28 protein, related | location=FR823390:2376629-2378601(+) | protein_length=163 | sequence_SO=chromosome | SO=protein_coding | is_pseudo=false	0.366232	0.631432	0.340979	0	GO:0005737,cytoplasm;GO:0005634,nucleus	GO:0003723,RNA binding	GO:0006396,RNA processing	tgo:TGME49_233230,path:tgo03013,;tgo:TGME49_233230,path:tgo03015,;tgo:TGME49_233230,path:tgo03040,
NCLIV_048140-t26_1-p1	| transcript=NCLIV_048140-t26_1 | gene=NCLIV_048140 | organism=Neospora_caninum_Liverpool | gene_product=putative splicing factor | transcript_product=putative splicing factor | location=FR823391:2800329-2804752(-) | protein_length=550 | sequence_SO=chromosome | SO=protein_coding | is_pseudo=false	0.122927	0.631748	0.307277	0		GO:0003723,RNA binding
NCLIV_040220-t26_1-p1	| transcript=NCLIV_040220-t26_1 | gene=NCLIV_040220 | organism=Neospora_caninum_Liverpool | gene_product=glutamate 5-kinase, related | transcript_product=glutamate 5-kinase, related | location=FR823385:1384553-1390292(-) | protein_length=813 | sequence_SO=chromosome | SO=protein_coding | is_pseudo=false	0.014164	0.631807	0.310844	0	GO:0005737,cytoplasm	GO:0004349,glutamate 5-kinase activity;GO:0003723,RNA binding	GO:0006561,proline biosynthetic process
NCLIV_053360-t26_1-p1	| transcript=NCLIV_053360-t26_1 | gene=NCLIV_053360 | organism=Neospora_caninum_Liverpool | gene_product=conserved hypothetical protein | transcript_product=conserved hypothetical protein | location=FR823392:193764-208968(+) | protein_length=3325 | sequence_SO=chromosome | SO=protein_coding | is_pseudo=false	0.056752	0.632196	0.125692	0	GO:0016021,integral component of membrane	GO:0003746,translation elongation factor activity	GO:0032968,positive regulation of transcription elongation from RNA polymerase II promoter
NCLIV_057020-t26_1-p1	| transcript=NCLIV_057020-t26_1 | gene=NCLIV_057020 | organism=Neospora_caninum_Liverpool | gene_product=conserved hypothetical protein | transcript_product=conserved hypothetical protein | location=FR823392:3385643-3393484(-) | protein_length=1546 | sequence_SO=chromosome | SO=protein_coding | is_pseudo=false	0.611915	0.632321	0.41522	0
NCLIV_053650-t26_1-p1	| transcript=NCLIV_053650-t26_1 | gene=NCLIV_053650 | organism=Neospora_caninum_Liverpool | gene_product=hypothetical protein | transcript_product=hypothetical protein | location=FR823392:411198-416201(-) | protein_length=625 | sequence_SO=chromosome | SO=protein_coding | is_pseudo=false	0.102754	0.632326	0.354045	0		GO:0005096,GTPase activator activity;GO:0046872,metal ion binding
NCLIV_023100-t26_1-p1	| transcript=NCLIV_023100-t26_1 | gene=NCLIV_023100 | organism=Neospora_caninum_Liverpool | gene_product=conserved hypothetical protein | transcript_product=conserved hypothetical protein | location=FR823388:3382158-3385780(-) | protein_length=420 | sequence_SO=chromosome | SO=protein_coding | is_pseudo=false	0.730712	0.632953	0.495248	0
NCLIV_011090-t26_1-p1	| transcript=NCLIV_011090-t26_1 | gene=NCLIV_011090 | organism=Neospora_caninum_Liverpool | gene_product=putative cation-transporting ATPase | transcript_product=putative cation-transporting ATPase | location=FR823384:1258091-1264426(-) | protein_length=1420 | sequence_SO=chromosome | SO=protein_coding | is_pseudo=false	0.149855	0.634576	0.305714	0	GO:0016021,integral component of membrane	GO:0016787,hydrolase activity;GO:0000166,nucleotide binding
NCLIV_021130-t26_1-p1	| transcript=NCLIV_021130-t26_1 | gene=NCLIV_021130 | organism=Neospora_caninum_Liverpool | gene_product=conserved hypothetical protein | transcript_product=conserved hypothetical protein | location=FR823388:1590025-1595630(-) | protein_length=772 | sequence_SO=chromosome | SO=protein_coding | is_pseudo=false	0.375008	0.63509	0.389305	0
NCLIV_022270-t26_1-p1	| transcript=NCLIV_022270-t26_1 | gene=NCLIV_022270 | organism=Neospora_caninum_Liverpool | gene_product=unspecified product | transcript_product=unspecified product | location=FR823388:2639300-2641375(+) | protein_length=691 | sequence_SO=chromosome | SO=protein_coding | is_pseudo=false	0.282159	0.635737	0.142621	0		GO:0005524,ATP binding;GO:0004672,protein kinase activity
NCLIV_011250-t26_1-p1	| transcript=NCLIV_011250-t26_1 | gene=NCLIV_011250 | organism=Neospora_caninum_Liverpool | gene_product=taf5-like RNA polymerase II, p300/CBP-associated factor (PCAF)-associated factor, 65kDa, related | transcript_product=taf5-like RNA polymerase II, p300/CBP-associated factor (PCAF)-associated factor, 65kDa, related | location=FR823384:1389453-1396989(-) | protein_length=1062 | sequence_SO=chro…	0.358973	0.636091	0.469623	0		GO:0003743,translation initiation factor activity
NCLIV_030900-t26_1-p1	| transcript=NCLIV_030900-t26_1 | gene=NCLIV_030900 | organism=Neospora_caninum_Liverpool | gene_product=hypothetical protein | transcript_product=hypothetical protein | location=FR823390:668420-679645(-) | protein_length=1236 | sequence_SO=chromosome | SO=protein_coding | is_pseudo=false	0.097775	0.639591	0.111962	0	GO:0016021,integral component of membrane	GO:0005509,calcium ion binding
NCLIV_006850-t26_1-p1	| transcript=NCLIV_006850-t26_1 | gene=NCLIV_006850 | organism=Neospora_caninum_Liverpool | gene_product=unspecified product | transcript_product=unspecified product | location=FR823382:2063989-2075424(-) | protein_length=2418 | sequence_SO=chromosome | SO=protein_coding | is_pseudo=false	0.21226	0.639649	0.362381	0
NCLIV_042810-t26_1-p1	| transcript=NCLIV_042810-t26_1 | gene=NCLIV_042810 | organism=Neospora_caninum_Liverpool | gene_product=hypothetical protein | transcript_product=hypothetical protein | location=FR823385:3593130-3600088(-) | protein_length=563 | sequence_SO=chromosome | SO=protein_coding | is_pseudo=false	0.890765	0.640267	0.730905	0	GO:0016021,integral component of membrane
NCLIV_003510-t26_1-p1	| transcript=NCLIV_003510-t26_1 | gene=NCLIV_003510 | organism=Neospora_caninum_Liverpool | gene_product=conserved hypothetical protein | transcript_product=conserved hypothetical protein | location=FR823381:988344-994621(-) | protein_length=625 | sequence_SO=chromosome | SO=protein_coding | is_pseudo=false	0.232083	0.641687	0.283608	0
NCLIV_038170-t26_1-p1	| transcript=NCLIV_038170-t26_1 | gene=NCLIV_038170 | organism=Neospora_caninum_Liverpool | gene_product=Hypoxanthine phosphoribosyltransferase, related | transcript_product=Hypoxanthine phosphoribosyltransferase, related | location=FR823390:6525320-6527859(+) | protein_length=249 | sequence_SO=chromosome | SO=protein_coding | is_pseudo=false	0.034909	0.642958	0.112545	0	GO:0005737,cytoplasm	GO:0052657,guanine phosphoribosyltransferase activity;GO:0004422,hypoxanthine phosphoribosyltransferase activity;GO:0046872,metal ion binding;GO:0000166,nucleotide binding	GO:0032264,IMP salvage;GO:0006166,purine ribonucleoside salvage	tgo:TGME49_200320,path:tgo00230,;tgo:TGME49_200320,path:tgo01100,;tgo:TGME49_200320,path:tgo01110,
NCLIV_051110-t26_1-p1	| transcript=NCLIV_051110-t26_1 | gene=NCLIV_051110 | organism=Neospora_caninum_Liverpool | gene_product=conserved hypothetical protein | transcript_product=conserved hypothetical protein | location=FR823391:5389301-5391059(+) | protein_length=260 | sequence_SO=chromosome | SO=protein_coding | is_pseudo=false	0.019343	0.645288	0.174679	0	GO:0005789,endoplasmic reticulum membrane;GO:0016021,integral component of membrane
NCLIV_022920-t26_1-p1	| transcript=NCLIV_022920-t26_1 | gene=NCLIV_022920 | organism=Neospora_caninum_Liverpool | gene_product=Renin, related | transcript_product=Renin, related | location=FR823388:3248482-3253856(+) | protein_length=581 | sequence_SO=chromosome | SO=protein_coding | is_pseudo=false	0.755256	0.645568	0.199564	0	GO:0016021,integral component of membrane	GO:0004190,aspartic-type endopeptidase activity
NCLIV_070050-t26_1-p1	| transcript=NCLIV_070050-t26_1 | gene=NCLIV_070050 | organism=Neospora_caninum_Liverpool | gene_product=hypothetical protein | transcript_product=hypothetical protein | location=CADU01000332:70394-77059(+) | protein_length=656 | sequence_SO=contig | SO=protein_coding | is_pseudo=false	0.536761	0.645946	0.417379	0			GO:0045292,mRNA cis splicing, via spliceosome
NCLIV_011690-t26_1-p1	| transcript=NCLIV_011690-t26_1 | gene=NCLIV_011690 | organism=Neospora_caninum_Liverpool | gene_product=unspecified product | transcript_product=unspecified product | location=FR823384:1770332-1772850(-) | protein_length=282 | sequence_SO=chromosome | SO=protein_coding | is_pseudo=false	0.398339	0.647261	0.029507	-1
NCLIV_061320-t26_1-p1	| transcript=NCLIV_061320-t26_1 | gene=NCLIV_061320 | organism=Neospora_caninum_Liverpool | gene_product=conserved hypothetical protein | transcript_product=conserved hypothetical protein | location=FR823393:837864-838781(+) | protein_length=305 | sequence_SO=chromosome | SO=protein_coding | is_pseudo=false	0.472432	0.647798	0.159507	0
NCLIV_043320-t26_1-p1	| transcript=NCLIV_043320-t26_1 | gene=NCLIV_043320 | organism=Neospora_caninum_Liverpool | gene_product=rna recognition motif (RRM)-containing protein | transcript_product=rna recognition motif (RRM)-containing protein | location=FR823385:4041693-4048689(-) | protein_length=555 | sequence_SO=chromosome | SO=protein_coding | is_pseudo=false	0.122505	0.649412	0.0284	-1		GO:0003723,RNA binding
NCLIV_068210-t26_1-p1	| transcript=NCLIV_068210-t26_1 | gene=NCLIV_068210 | organism=Neospora_caninum_Liverpool | gene_product=conserved hypothetical protein | transcript_product=conserved hypothetical protein | location=FR823393:6107319-6113175(+) | protein_length=632 | sequence_SO=chromosome | SO=protein_coding | is_pseudo=false	0.473677	0.649846	0.507106	0		GO:0016829,lyase activity
NCLIV_005500-t26_1-p1	| transcript=NCLIV_005500-t26_1 | gene=NCLIV_005500 | organism=Neospora_caninum_Liverpool | gene_product=conserved hypothetical protein | transcript_product=conserved hypothetical protein | location=FR823382:866884-870294(-) | protein_length=1136 | sequence_SO=chromosome | SO=protein_coding | is_pseudo=false	0.628353	0.650772	0.255299	0
NCLIV_018420-t26_1-p1	| transcript=NCLIV_018420-t26_1 | gene=NCLIV_018420 | organism=Neospora_caninum_Liverpool | gene_product=unspecified product | transcript_product=unspecified product | location=FR823387:2520353-2522735(+) | protein_length=347 | sequence_SO=chromosome | SO=protein_coding | is_pseudo=false	0.115712	0.651328	0.029001	-1
NCLIV_029170-t26_1-p1	| transcript=NCLIV_029170-t26_1 | gene=NCLIV_029170 | organism=Neospora_caninum_Liverpool | gene_product=conserved hypothetical protein | transcript_product=conserved hypothetical protein | location=FR823389:4256667-4266168(+) | protein_length=789 | sequence_SO=chromosome | SO=protein_coding | is_pseudo=false	0.808143	0.652324	0.335105	0
NCLIV_050080-t26_1-p1	| transcript=NCLIV_050080-t26_1 | gene=NCLIV_050080 | organism=Neospora_caninum_Liverpool | gene_product=Fructose-1,6-bisphosphatase class 1, related | transcript_product=Fructose-1,6-bisphosphatase class 1, related | location=FR823391:4642535-4644200(-) | protein_length=172 | sequence_SO=chromosome | SO=protein_coding | is_pseudo=false	0.394169	0.652662	0.028894	-1		GO:0050278,sedoheptulose-bisphosphatase activity	GO:0005975,carbohydrate metabolic process	tgo:TGME49_235700,path:tgo01100,;tgo:TGME49_235700,path:tgo01200,
NCLIV_027520-t26_1-p1	| transcript=NCLIV_027520-t26_1 | gene=NCLIV_027520 | organism=Neospora_caninum_Liverpool | gene_product=conserved hypothetical protein | transcript_product=conserved hypothetical protein | location=FR823389:2901316-2918605(-) | protein_length=3015 | sequence_SO=chromosome | SO=protein_coding | is_pseudo=false	0.394664	0.653713	0.16626	0
NCLIV_045990-t26_1-p1	| transcript=NCLIV_045990-t26_1 | gene=NCLIV_045990 | organism=Neospora_caninum_Liverpool | gene_product=putative NAD-dependent deacetylase | transcript_product=putative NAD-dependent deacetylase | location=FR823391:982347-985635(-) | protein_length=295 | sequence_SO=chromosome | SO=protein_coding | is_pseudo=false	0.138557	0.654619	0.09571	0		GO:0003956,NAD(P)+-protein-arginine ADP-ribosyltransferase activity;GO:0070403,NAD+ binding
NCLIV_061420-t26_1-p1	| transcript=NCLIV_061420-t26_1 | gene=NCLIV_061420 | organism=Neospora_caninum_Liverpool | gene_product=unspecified product | transcript_product=unspecified product | location=FR823393:914162-924346(-) | protein_length=2396 | sequence_SO=chromosome | SO=protein_coding | is_pseudo=false	0.011343	0.654728	0.172842	0		GO:0003700,DNA-binding transcription factor activity
NCLIV_042760-t26_1-p1	| transcript=NCLIV_042760-t26_1 | gene=NCLIV_042760 | organism=Neospora_caninum_Liverpool | gene_product=dehydrogenases with different specificities | transcript_product=dehydrogenases with different specificities | location=FR823385:3562451-3565769(+) | protein_length=305 | sequence_SO=chromosome | SO=protein_coding | is_pseudo=false	0.740414	0.655821	0.487633	0		GO:0004090,carbonyl reductase (NADPH) activity
NCLIV_066340-t26_1-p1	| transcript=NCLIV_066340-t26_1 | gene=NCLIV_066340 | organism=Neospora_caninum_Liverpool | gene_product=unspecified product | transcript_product=unspecified product | location=FR823393:4876099-4882061(-) | protein_length=1716 | sequence_SO=chromosome | SO=protein_coding | is_pseudo=false	0.254608	0.656204	0.58722	0
NCLIV_064340-t26_1-p1	| transcript=NCLIV_064340-t26_1 | gene=NCLIV_064340 | organism=Neospora_caninum_Liverpool | gene_product=putative prefoldin subunit | transcript_product=putative prefoldin subunit | location=FR823393:3260499-3261428(+) | protein_length=123 | sequence_SO=chromosome | SO=protein_coding | is_pseudo=false	0.820183	0.656209	0.302238	0	GO:0016272,prefoldin complex	GO:0051082,unfolded protein binding	GO:0006457,protein folding
NCLIV_049590-t26_1-p1	| transcript=NCLIV_049590-t26_1 | gene=NCLIV_049590 | organism=Neospora_caninum_Liverpool | gene_product=putative aminotransferase | transcript_product=putative aminotransferase | location=FR823391:4137078-4142161(+) | protein_length=392 | sequence_SO=chromosome | SO=protein_coding | is_pseudo=false	0.488077	0.658464	0.464801	0		GO:0080130,L-phenylalanine;GO:0030170,pyridoxal phosphate binding	GO:0009058,biosynthetic process
NCLIV_028400-t26_1-p1	| transcript=NCLIV_028400-t26_1 | gene=NCLIV_028400 | organism=Neospora_caninum_Liverpool | gene_product=Nucleotidyl transferase family protein, related | transcript_product=Nucleotidyl transferase family protein, related | location=FR823389:3517285-3522201(-) | protein_length=432 | sequence_SO=chromosome | SO=protein_coding | is_pseudo=false	0.164666	0.659354	0.467889	0		GO:0004475,mannose-1-phosphate guanylyltransferase activity	GO:0009058,biosynthetic process	tgo:TGME49_257960,path:tgo00051,;tgo:TGME49_257960,path:tgo00520,;tgo:TGME49_257960,path:tgo01100,;tgo:TGME49_257960,path:tgo01110,
NCLIV_057470-t26_1-p1	| transcript=NCLIV_057470-t26_1 | gene=NCLIV_057470 | organism=Neospora_caninum_Liverpool | gene_product=conserved hypothetical protein | transcript_product=conserved hypothetical protein | location=FR823392:3757561-3769002(+) | protein_length=2263 | sequence_SO=chromosome | SO=protein_coding | is_pseudo=false	0.087305	0.659877	0.1889	0	GO:0005681,spliceosomal complex	GO:0016787,hydrolase activity	GO:0000398,mRNA splicing, via spliceosome	tgo:TGME49_314410,path:tgo03040,
NCLIV_035590-t26_1-p1	| transcript=NCLIV_035590-t26_1 | gene=NCLIV_035590 | organism=Neospora_caninum_Liverpool | gene_product=conserved hypothetical protein | transcript_product=conserved hypothetical protein | location=FR823390:4412141-4417803(-) | protein_length=742 | sequence_SO=chromosome | SO=protein_coding | is_pseudo=false	0.256032	0.660931	0.176404	0	GO:0016021,integral component of membrane
NCLIV_064520-t26_1-p1	| transcript=NCLIV_064520-t26_1 | gene=NCLIV_064520 | organism=Neospora_caninum_Liverpool | gene_product=conserved hypothetical protein | transcript_product=conserved hypothetical protein | location=FR823393:3423875-3433856(-) | protein_length=1331 | sequence_SO=chromosome | SO=protein_coding | is_pseudo=false	0.105894	0.663531	0.098465	0	GO:0016021,integral component of membrane
NCLIV_039500-t26_1-p1	| transcript=NCLIV_039500-t26_1 | gene=NCLIV_039500 | organism=Neospora_caninum_Liverpool | gene_product=hypothetical protein | transcript_product=hypothetical protein | location=FR823385:845731-871062(+) | protein_length=4520 | sequence_SO=chromosome | SO=protein_coding | is_pseudo=false	0.122431	0.666703	0.512148	0
NCLIV_0220-t26_1-p1	| transcript=NCLIV_0220-t26_1 | gene=NCLIV_0220 | organism=Neospora_caninum_Liverpool | gene_product=zinc finger (C3HC4 type) / FHA domain-containing protein | transcript_product=zinc finger (C3HC4 type) / FHA domain-containing protein | location=FR823388:2479968-2485619(-) | protein_length=1027 | sequence_SO=chromosome | SO=protein_coding | is_pseudo=false	0.012287	0.667292	0.112089	0		GO:0008270,zinc ion binding
NCLIV_009030-t26_1-p1	| transcript=NCLIV_009030-t26_1 | gene=NCLIV_009030 | organism=Neospora_caninum_Liverpool | gene_product=metallophosphoesterase, related | transcript_product=metallophosphoesterase, related | location=FR823383:1759520-1760542(-) | protein_length=340 | sequence_SO=chromosome | SO=protein_coding | is_pseudo=false	0.200462	0.668259	0.464821	0		GO:0016787,hydrolase activity
NCLIV_042790-t26_1-p1	| transcript=NCLIV_042790-t26_1 | gene=NCLIV_042790 | organism=Neospora_caninum_Liverpool | gene_product=putative 2OG-Fe(II) oxygenase family protein | transcript_product=putative 2OG-Fe(II) oxygenase family protein | location=FR823385:3581003-3584685(+) | protein_length=939 | sequence_SO=chromosome | SO=protein_coding | is_pseudo=false	0.245674	0.668787	0.21174	0		GO:0005506,iron ion binding;GO:0031418,L-ascorbic acid binding;GO:0004656,procollagen-proline 4-dioxygenase activity
NCLIV_055980-t26_1-p1	| transcript=NCLIV_055980-t26_1 | gene=NCLIV_055980 | organism=Neospora_caninum_Liverpool | gene_product=conserved hypothetical protein | transcript_product=conserved hypothetical protein | location=FR823392:2419182-2424416(-) | protein_length=1065 | sequence_SO=chromosome | SO=protein_coding | is_pseudo=false	0.775704	0.668893	0.354197	0
NCLIV_001840-t26_1-p1	| transcript=NCLIV_001840-t26_1 | gene=NCLIV_001840 | organism=Neospora_caninum_Liverpool | gene_product=putative sec1 family domain-containing protein | transcript_product=putative sec1 family domain-containing protein | location=FR823380:1695165-1698975(+) | protein_length=1035 | sequence_SO=chromosome | SO=protein_coding | is_pseudo=false	0.345655	0.668979	0.283387	0			GO:0006904,vesicle docking involved in exocytosis
NCLIV_029590-t26_1-p1	| transcript=NCLIV_029590-t26_1 | gene=NCLIV_029590 | organism=Neospora_caninum_Liverpool | gene_product=hypothetical protein | transcript_product=hypothetical protein | location=FR823389:4542578-4549039(-) | protein_length=457 | sequence_SO=chromosome | SO=protein_coding | is_pseudo=false	0.363425	0.669483	0.093597	0	GO:0016021,integral component of membrane	GO:0004307,ethanolaminephosphotransferase activity	GO:0008654,phospholipid biosynthetic process	tgo:TGME49_257510,path:tgo00440,;tgo:TGME49_257510,path:tgo00564,;tgo:TGME49_257510,path:tgo00565,;tgo:TGME49_257510,path:tgo01100,;tgo:TGME49_257510,path:tgo01110,
NCLIV_048420-t26_1-p1	| transcript=NCLIV_048420-t26_1 | gene=NCLIV_048420 | organism=Neospora_caninum_Liverpool | gene_product=hypothetical protein | transcript_product=hypothetical protein | location=FR823391:3118125-3122096(+) | protein_length=326 | sequence_SO=chromosome | SO=protein_coding | is_pseudo=false	0.160882	0.66949	0.2289	0	GO:0005737,cytoplasm;GO:0005634,nucleus			tgo:TGME49_224110,path:tgo03050,
NCLIV_046340-t26_1-p1	| transcript=NCLIV_046340-t26_1 | gene=NCLIV_046340 | organism=Neospora_caninum_Liverpool | gene_product=conserved hypothetical protein | transcript_product=conserved hypothetical protein | location=FR823391:1283259-1301177(+) | protein_length=4056 | sequence_SO=chromosome | SO=protein_coding | is_pseudo=false	0.517614	0.669623	0.638834	0
NCLIV_051240-t26_1-p1	| transcript=NCLIV_051240-t26_1 | gene=NCLIV_051240 | organism=Neospora_caninum_Liverpool | gene_product=putative protein phosphatase 2C | transcript_product=putative protein phosphatase 2C | location=FR823391:5501057-5509126(+) | protein_length=995 | sequence_SO=chromosome | SO=protein_coding | is_pseudo=false	0.575642	0.66974	0.528111	0		GO:0046872,metal ion binding;GO:0004722,protein serine/threonine phosphatase activity
NCLIV_022000-t26_1-p1	| transcript=NCLIV_022000-t26_1 | gene=NCLIV_022000 | organism=Neospora_caninum_Liverpool | gene_product=putative para-aminobenzoate synthase | transcript_product=putative para-aminobenzoate synthase | location=FR823388:2436154-2439989(-) | protein_length=716 | sequence_SO=chromosome | SO=protein_coding | is_pseudo=false	0.075991	0.669763	0.266495	0		GO:0046820,4-amino-4-deoxychorismate synthase activity;GO:0004049,anthranilate synthase activity	GO:0009058,biosynthetic process;GO:0006541,glutamine metabolic process
NCLIV_012230-t26_1-p1	| transcript=NCLIV_012230-t26_1 | gene=NCLIV_012230 | organism=Neospora_caninum_Liverpool | gene_product=Ribose-phosphate pyrophosphokinase | transcript_product=Ribose-phosphate pyrophosphokinase | location=FR823386:11748-14528(+) | protein_length=555 | sequence_SO=chromosome | SO=protein_coding | is_pseudo=false	0.846604	0.670223	0.431488	0		GO:0000287,magnesium ion binding;GO:0004749,ribose phosphate diphosphokinase activity	GO:0009116,nucleoside metabolic process;GO:0009165,nucleotide biosynthetic process	tgo:TGME49_220100,path:tgo00030,;tgo:TGME49_220100,path:tgo00230,;tgo:TGME49_220100,path:tgo01100,;tgo:TGME49_220100,path:tgo01110,;tgo:TGME49_220100,path:tgo01130,;tgo:TGME49_220100,path:tgo01200,;tgo:TGME49_220100,path:tgo01230,
NCLIV_022080-t26_1-p1	| transcript=NCLIV_022080-t26_1 | gene=NCLIV_022080 | organism=Neospora_caninum_Liverpool | gene_product=hypothetical protein | transcript_product=hypothetical protein | location=FR823388:2493980-2495371(-) | protein_length=212 | sequence_SO=chromosome | SO=protein_coding | is_pseudo=false	0.172652	0.670361	0.26967	0
NCLIV_027730-t26_1-p1	| transcript=NCLIV_027730-t26_1 | gene=NCLIV_027730 | organism=Neospora_caninum_Liverpool | gene_product=hypothetical protein | transcript_product=hypothetical protein | location=FR823389:3041638-3042741(-) | protein_length=367 | sequence_SO=chromosome | SO=protein_coding | is_pseudo=false	0.059159	0.670833	0.087159	0		GO:0008233,peptidase activity
NCLIV_057960-t26_1-p1	| transcript=NCLIV_057960-t26_1 | gene=NCLIV_057960 | organism=Neospora_caninum_Liverpool | gene_product=unspecified product | transcript_product=unspecified product | location=FR823392:4246556-4254049(+) | protein_length=1044 | sequence_SO=chromosome | SO=protein_coding | is_pseudo=false	0.024451	0.670855	0.013924	-1	GO:0016021,integral component of membrane	GO:0016787,hydrolase activity
NCLIV_021460-t26_1-p1	| transcript=NCLIV_021460-t26_1 | gene=NCLIV_021460 | organism=Neospora_caninum_Liverpool | gene_product=putative zinc finger (C3HC4 RING finger) protein | transcript_product=putative zinc finger (C3HC4 RING finger) protein | location=FR823388:1962169-1966953(+) | protein_length=821 | sequence_SO=chromosome | SO=protein_coding | is_pseudo=false	0.108959	0.670885	0.449678	0	GO:0016021,integral component of membrane
NCLIV_007320-t26_1-p1	| transcript=NCLIV_007320-t26_1 | gene=NCLIV_007320 | organism=Neospora_caninum_Liverpool | gene_product=pentatricopeptide repeat-containing protein At5g55840, related | transcript_product=pentatricopeptide repeat-containing protein At5g55840, related | location=FR823383:336373-343997(-) | protein_length=1844 | sequence_SO=chromosome | SO=protein_coding | is_pseudo=false	0.844963	0.672116	0.429095	0
NCLIV_011790-t26_1-p1	| transcript=NCLIV_011790-t26_1 | gene=NCLIV_011790 | organism=Neospora_caninum_Liverpool | gene_product=cysteine desulfurase, related | transcript_product=cysteine desulfurase, related | location=FR823384:1857887-1862524(-) | protein_length=612 | sequence_SO=chromosome | SO=protein_coding | is_pseudo=false	0.94584	0.672127	0.620688	0		GO:0031071,cysteine desulfurase activity;GO:0030170,pyridoxal phosphate binding;GO:0008483,transaminase activity	GO:0044571,[2Fe-2S] cluster assembly	tgo:TGME49_211090,path:tgo00730,;tgo:TGME49_211090,path:tgo01100,;tgo:TGME49_211090,path:tgo04122,
NCLIV_024730-t26_1-p1	| transcript=NCLIV_024730-t26_1 | gene=NCLIV_024730 | organism=Neospora_caninum_Liverpool | gene_product=Adenylosuccinate lyase, related | transcript_product=Adenylosuccinate lyase, related | location=FR823389:686295-690317(-) | protein_length=405 | sequence_SO=chromosome | SO=protein_coding | is_pseudo=false	0.357516	0.672148	0.327445	0		GO:0070626,(S)-2-(5-amino-1-(5-phospho-D-ribosyl)imidazole-4-carboxamido)succinate AMP-lyase (fumarate-forming) activity;GO:0004018,N6-(1,2-dicarboxyethyl)AMP AMP-lyase (fumarate-forming) activity	GO:0044208,'de novo' AMP biosynthetic process;GO:0006189,'de novo' IMP biosynthetic process	tgo:TGME49_263190,path:tgo00230,;tgo:TGME49_263190,path:tgo00250,;tgo:TGME49_263190,path:tgo01100,;tgo:TGME49_263190,path:tgo01110,;tgo:TGME49_263190,path:tgo01130,
NCLIV_057250-t26_1-p1	| transcript=NCLIV_057250-t26_1 | gene=NCLIV_057250 | organism=Neospora_caninum_Liverpool | gene_product=conserved hypothetical protein | transcript_product=conserved hypothetical protein | location=FR823392:3604326-3605313(-) | protein_length=215 | sequence_SO=chromosome | SO=protein_coding | is_pseudo=false	0.014095	0.673597	0.035866	-1
NCLIV_065310-t26_1-p1	| transcript=NCLIV_065310-t26_1 | gene=NCLIV_065310 | organism=Neospora_caninum_Liverpool | gene_product=conserved hypothetical protein | transcript_product=conserved hypothetical protein | location=FR823393:4010513-4012214(+) | protein_length=125 | sequence_SO=chromosome | SO=protein_coding | is_pseudo=false	0.073914	0.673811	0.063048	0	GO:0016021,integral component of membrane
NCLIV_066900-t26_1-p1	| transcript=NCLIV_066900-t26_1 | gene=NCLIV_066900 | organism=Neospora_caninum_Liverpool | gene_product=putative serine/threonine protein phosphatase 5 | transcript_product=putative serine/threonine protein phosphatase 5 | location=FR823393:5243940-5253267(+) | protein_length=1035 | sequence_SO=chromosome | SO=protein_coding | is_pseudo=false	0.075129	0.676066	0.071758	0		GO:0005509,calcium ion binding;GO:0004721,phosphoprotein phosphatase activity
NCLIV_033860-t26_1-p1	| transcript=NCLIV_033860-t26_1 | gene=NCLIV_033860 | organism=Neospora_caninum_Liverpool | gene_product=conserved hypothetical protein | transcript_product=conserved hypothetical protein | location=FR823390:3038106-3039113(+) | protein_length=335 | sequence_SO=chromosome | SO=protein_coding | is_pseudo=false	0.779934	0.676315	0.478906	0
NCLIV_023390-t26_1-p1	| transcript=NCLIV_023390-t26_1 | gene=NCLIV_023390 | organism=Neospora_caninum_Liverpool | gene_product=conserved hypothetical protein | transcript_product=conserved hypothetical protein | location=FR823388:3590761-3605587(+) | protein_length=3758 | sequence_SO=chromosome | SO=protein_coding | is_pseudo=false	0.877913	0.678038	0.468754	0	GO:0016021,integral component of membrane
NCLIV_028210-t26_1-p1	| transcript=NCLIV_028210-t26_1 | gene=NCLIV_028210 | organism=Neospora_caninum_Liverpool | gene_product=conserved hypothetical protein | transcript_product=conserved hypothetical protein | location=FR823389:3371272-3375480(+) | protein_length=424 | sequence_SO=chromosome | SO=protein_coding | is_pseudo=false	0.266499	0.678976	0.131282	0
NCLIV_009150-t26_1-p1	| transcript=NCLIV_009150-t26_1 | gene=NCLIV_009150 | organism=Neospora_caninum_Liverpool | gene_product=putative alpha-galactosidase A | transcript_product=putative alpha-galactosidase A | location=FR823383:1830336-1837047(+) | protein_length=753 | sequence_SO=chromosome | SO=protein_coding | is_pseudo=false	0.037068	0.679409	0.235429	0	GO:0016021,integral component of membrane	GO:0052692,raffinose alpha-galactosidase activity	GO:0005975,carbohydrate metabolic process
NCLIV_068370-t26_1-p1	| transcript=NCLIV_068370-t26_1 | gene=NCLIV_068370 | organism=Neospora_caninum_Liverpool | gene_product=putative dynein intermediate chain | transcript_product=putative dynein intermediate chain | location=FR823393:6210976-6220792(-) | protein_length=684 | sequence_SO=chromosome | SO=protein_coding | is_pseudo=false	0.470813	0.6805	0.489825	0
NCLIV_068240-t26_1-p1	| transcript=NCLIV_068240-t26_1 | gene=NCLIV_068240 | organism=Neospora_caninum_Liverpool | gene_product=conserved hypothetical protein | transcript_product=conserved hypothetical protein | location=FR823393:6129527-6133928(-) | protein_length=679 | sequence_SO=chromosome | SO=protein_coding | is_pseudo=false	0.451701	0.681184	0.025496	-1
NCLIV_000530-t26_1-p1	| transcript=NCLIV_000530-t26_1 | gene=NCLIV_000530 | organism=Neospora_caninum_Liverpool | gene_product=3-oxoacyl-(Acyl-carrier-protein) synthase II | transcript_product=3-oxoacyl-(Acyl-carrier-protein) synthase II | location=FR823380:417648-423323(+) | protein_length=579 | sequence_SO=chromosome | SO=protein_coding | is_pseudo=false	0.180229	0.68141	0.279746	0		GO:0033817,beta-ketoacyl-acyl-carrier-protein synthase II activity	GO:0006633,fatty acid biosynthetic process	tgo:TGME49_293590,path:tgo00061,;tgo:TGME49_293590,path:tgo00780,;tgo:TGME49_293590,path:tgo01100,;tgo:TGME49_293590,path:tgo01212,
NCLIV_057990-t26_1-p1	| transcript=NCLIV_057990-t26_1 | gene=NCLIV_057990 | organism=Neospora_caninum_Liverpool | gene_product=hypothetical protein | transcript_product=hypothetical protein | location=FR823392:4263418-4266532(-) | protein_length=409 | sequence_SO=chromosome | SO=protein_coding | is_pseudo=false	0.971756	0.682204	0.575656	0
NCLIV_001360-t26_1-p1	| transcript=NCLIV_001360-t26_1 | gene=NCLIV_001360 | organism=Neospora_caninum_Liverpool | gene_product=conserved hypothetical protein | transcript_product=conserved hypothetical protein | location=FR823380:1232909-1235770(+) | protein_length=285 | sequence_SO=chromosome | SO=protein_coding | is_pseudo=false	0.160875	0.683085	0.500329	0
NCLIV_051990-t26_1-p1	| transcript=NCLIV_051990-t26_1 | gene=NCLIV_051990 | organism=Neospora_caninum_Liverpool | gene_product=unspecified product | transcript_product=unspecified product | location=FR823391:6153257-6166245(+) | protein_length=3787 | sequence_SO=chromosome | SO=protein_coding | is_pseudo=false	0.849318	0.683701	0.396734	0
NCLIV_013620-t26_1-p1	| transcript=NCLIV_013620-t26_1 | gene=NCLIV_013620 | organism=Neospora_caninum_Liverpool | gene_product=Ubiquitin carboxyl-terminal hydrolase, related | transcript_product=Ubiquitin carboxyl-terminal hydrolase, related | location=FR823386:1264413-1267995(-) | protein_length=414 | sequence_SO=chromosome | SO=protein_coding | is_pseudo=false	0.31493	0.68388	0.31094	0		GO:0036459,thiol-dependent ubiquitinyl hydrolase activity;GO:0008270,zinc ion binding	GO:0016579,protein deubiquitination;GO:0006511,ubiquitin-dependent protein catabolic process
NCLIV_048390-t26_1-p1	| transcript=NCLIV_048390-t26_1 | gene=NCLIV_048390 | organism=Neospora_caninum_Liverpool | gene_product=conserved hypothetical protein | transcript_product=conserved hypothetical protein | location=FR823391:3101528-3105379(+) | protein_length=1283 | sequence_SO=chromosome | SO=protein_coding | is_pseudo=false	0.352279	0.684127	0.31495	0	GO:0017119,Golgi transport complex		GO:0006891,intra-Golgi vesicle-mediated transport
NCLIV_070100-t26_1-p1	| transcript=NCLIV_070100-t26_1 | gene=NCLIV_070100 | organism=Neospora_caninum_Liverpool | gene_product=GF20490, related | transcript_product=GF20490, related | location=CADU01000335:45914-54654(-) | protein_length=1253 | sequence_SO=contig | SO=protein_coding | is_pseudo=false	0.045364	0.684939	0.286745	0	GO:0005634,nucleus	GO:0004534,5'-3' exoribonuclease activity;GO:0003676,nucleic acid binding;GO:0008270,zinc ion binding		tgo:TGME49_305780,path:tgo03008,;tgo:TGME49_305780,path:tgo03018,
NCLIV_042980-t26_1-p1	| transcript=NCLIV_042980-t26_1 | gene=NCLIV_042980 | organism=Neospora_caninum_Liverpool | gene_product=hypothetical protein | transcript_product=hypothetical protein | location=FR823385:3787900-3799378(+) | protein_length=2662 | sequence_SO=chromosome | SO=protein_coding | is_pseudo=false	0.135041	0.68643	0.297367	0	GO:0030015,CCR4-NOT core complex		GO:0006417,regulation of translation	tgo:TGME49_291140,path:tgo03018,
NCLIV_004570-t26_1-p1	| transcript=NCLIV_004570-t26_1 | gene=NCLIV_004570 | organism=Neospora_caninum_Liverpool | gene_product=hypothetical protein | transcript_product=hypothetical protein | location=FR823381:1812984-1813439(-) | protein_length=151 | sequence_SO=chromosome | SO=protein_coding | is_pseudo=false	0.21412	0.686449	0.040316	-1
NCLIV_036400-t26_1-p1	| transcript=NCLIV_036400-t26_1 | gene=NCLIV_036400 | organism=Neospora_caninum_Liverpool | gene_product=unspecified product | transcript_product=unspecified product | location=FR823390:5074619-5075318(-) | protein_length=190 | sequence_SO=chromosome | SO=protein_coding | is_pseudo=false	0.118737	0.686645	0.012227	-1
NCLIV_045585-t26_1-p1	| transcript=NCLIV_045585-t26_1 | gene=NCLIV_045585 | organism=Neospora_caninum_Liverpool | gene_product=conserved hypothetical protein | transcript_product=conserved hypothetical protein | location=FR823391:667179-668720(+) | protein_length=513 | sequence_SO=chromosome | SO=protein_coding | is_pseudo=false	0.24439	0.686795	0.329621	0		GO:0005524,ATP binding;GO:0004672,protein kinase activity
NCLIV_012510-t26_1-p1	| transcript=NCLIV_012510-t26_1 | gene=NCLIV_012510 | organism=Neospora_caninum_Liverpool | gene_product=hypothetical protein | transcript_product=hypothetical protein | location=FR823386:225683-227017(-) | protein_length=118 | sequence_SO=chromosome | SO=protein_coding | is_pseudo=false	0.431509	0.68701	0.096828	0	GO:0015629,actin cytoskeleton	GO:0003779,actin binding	GO:0030042,actin filament depolymerization
NCLIV_040900-t26_1-p1	| transcript=NCLIV_040900-t26_1 | gene=NCLIV_040900 | organism=Neospora_caninum_Liverpool | gene_product=hypothetical protein | transcript_product=hypothetical protein | location=FR823385:2005865-2015829(-) | protein_length=1090 | sequence_SO=chromosome | SO=protein_coding | is_pseudo=false	0.777911	0.688215	0.55944	0	GO:0005739,mitochondrion	GO:0043022,ribosome binding
NCLIV_018710-t26_1-p1	| transcript=NCLIV_018710-t26_1 | gene=NCLIV_018710 | organism=Neospora_caninum_Liverpool | gene_product=hypothetical protein | transcript_product=hypothetical protein | location=FR823387:2758168-2763378(+) | protein_length=454 | sequence_SO=chromosome | SO=protein_coding | is_pseudo=false	0.045379	0.68856	0.10012	0	GO:0005634,nucleus		GO:0006334,nucleosome assembly
NCLIV_006090-t26_1-p1	| transcript=NCLIV_006090-t26_1 | gene=NCLIV_006090 | organism=Neospora_caninum_Liverpool | gene_product=conserved hypothetical protein | transcript_product=conserved hypothetical protein | location=FR823382:1377486-1379757(+) | protein_length=167 | sequence_SO=chromosome | SO=protein_coding | is_pseudo=false	0.839452	0.68859	0.224079	0
NCLIV_006040-t26_1-p1	| transcript=NCLIV_006040-t26_1 | gene=NCLIV_006040 | organism=Neospora_caninum_Liverpool | gene_product=putative coproporphyrinogen oxidase | transcript_product=putative coproporphyrinogen oxidase | location=FR823382:1330050-1331072(-) | protein_length=340 | sequence_SO=chromosome | SO=protein_coding | is_pseudo=false	0.773112	0.689208	0.494015	0		GO:0004109,coproporphyrinogen oxidase activity	GO:0006779,porphyrin-containing compound biosynthetic process	tgo:TGME49_223020,path:tgo00860,;tgo:TGME49_223020,path:tgo01100,;tgo:TGME49_223020,path:tgo01110,
NCLIV_069460-t26_1-p1	| transcript=NCLIV_069460-t26_1 | gene=NCLIV_069460 | organism=Neospora_caninum_Liverpool | gene_product=hypothetical protein | transcript_product=hypothetical protein | location=CADU01000303:193998-195120(-) | protein_length=107 | sequence_SO=contig | SO=protein_coding | is_pseudo=false	0.536451	0.690184	0.278332	0
NCLIV_054700-t26_1-p1	| transcript=NCLIV_054700-t26_1 | gene=NCLIV_054700 | organism=Neospora_caninum_Liverpool | gene_product=putative uridine phosphorylase | transcript_product=putative uridine phosphorylase | location=FR823392:1288706-1291861(-) | protein_length=302 | sequence_SO=chromosome | SO=protein_coding | is_pseudo=false	0.894794	0.690271	0.053771	0		GO:0004731,purine-nucleoside phosphorylase activity	GO:0009116,nucleoside metabolic process	tgo:TGME49_310640,path:tgo00240,;tgo:TGME49_310640,path:tgo01100,
NCLIV_036290-t26_1-p1	| transcript=NCLIV_036290-t26_1 | gene=NCLIV_036290 | organism=Neospora_caninum_Liverpool | gene_product=hypothetical protein | transcript_product=hypothetical protein | location=FR823390:5010381-5012101(-) | protein_length=179 | sequence_SO=chromosome | SO=protein_coding | is_pseudo=false	0.602239	0.69118	0.519015	0	GO:0005623,cell;GO:0016020,membrane		GO:0006886,intracellular protein transport
NCLIV_046830-t26_1-p1	| transcript=NCLIV_046830-t26_1 | gene=NCLIV_046830 | organism=Neospora_caninum_Liverpool | gene_product=putative ATP synthase | transcript_product=putative ATP synthase | location=FR823391:1687154-1689208(-) | protein_length=202 | sequence_SO=chromosome | SO=protein_coding | is_pseudo=false	0.035405	0.691864	0.304988	0	GO:0045261,proton-transporting ATP synthase complex, catalytic core F(1)	GO:0046933,proton-transporting ATP synthase activity, rotational mechanism	GO:0015986,ATP synthesis coupled proton transport	tgo:TGME49_226000,path:tgo00190,;tgo:TGME49_226000,path:tgo01100,
NCLIV_029610-t26_1-p1	| transcript=NCLIV_029610-t26_1 | gene=NCLIV_029610 | organism=Neospora_caninum_Liverpool | gene_product=putative prefoldin subunit 3 | transcript_product=putative prefoldin subunit 3 | location=FR823389:4559843-4563257(+) | protein_length=259 | sequence_SO=chromosome | SO=protein_coding | is_pseudo=false	0.54156	0.691914	0.150375	0	GO:0016272,prefoldin complex		GO:0006457,protein folding
NCLIV_003220-t26_1-p1	| transcript=NCLIV_003220-t26_1 | gene=NCLIV_003220 | organism=Neospora_caninum_Liverpool | gene_product=putative vacuolar ATP synthase subunit h | transcript_product=putative vacuolar ATP synthase subunit h | location=FR823381:755027-761291(+) | protein_length=481 | sequence_SO=chromosome | SO=protein_coding | is_pseudo=false	0.992851	0.692871	0.19178	0	GO:0000221,vacuolar proton-transporting V-type ATPase, V1 domain	GO:0046961,proton-transporting ATPase activity, rotational mechanism	GO:0015991,ATP hydrolysis coupled proton transport	tgo:TGME49_208590,path:tgo00190,;tgo:TGME49_208590,path:tgo01100,;tgo:TGME49_208590,path:tgo04145,
NCLIV_061340-t26_1-p1	| transcript=NCLIV_061340-t26_1 | gene=NCLIV_061340 | organism=Neospora_caninum_Liverpool | gene_product=hypothetical protein | transcript_product=hypothetical protein | location=FR823393:852185-853860(+) | protein_length=187 | sequence_SO=chromosome | SO=protein_coding | is_pseudo=false	0.163459	0.693365	0.623139	0	GO:0005853,eukaryotic translation elongation factor 1 complex	GO:0003746,translation elongation factor activity
NCLIV_051740-t26_1-p1	| transcript=NCLIV_051740-t26_1 | gene=NCLIV_051740 | organism=Neospora_caninum_Liverpool | gene_product=hypothetical protein | transcript_product=hypothetical protein | location=FR823391:5936910-5941082(+) | protein_length=494 | sequence_SO=chromosome | SO=protein_coding | is_pseudo=false	0.188439	0.695258	0.577109	0
NCLIV_055460-t26_1-p1	| transcript=NCLIV_055460-t26_1 | gene=NCLIV_055460 | organism=Neospora_caninum_Liverpool | gene_product=conserved hypothetical protein | transcript_product=conserved hypothetical protein | location=FR823392:1970307-1974027(-) | protein_length=416 | sequence_SO=chromosome | SO=protein_coding | is_pseudo=false	0.08682	0.696158	0.478338	0
NCLIV_066710-t26_1-p1	| transcript=NCLIV_066710-t26_1 | gene=NCLIV_066710 | organism=Neospora_caninum_Liverpool | gene_product=Cation efflux system permease, related | transcript_product=Cation efflux system permease, related | location=FR823393:5128170-5132996(+) | protein_length=715 | sequence_SO=chromosome | SO=protein_coding | is_pseudo=false	0.023032	0.696536	0.207159	0	GO:0016021,integral component of membrane	GO:0008324,cation transmembrane transporter activity
NCLIV_047160-t26_1-p1	| transcript=NCLIV_047160-t26_1 | gene=NCLIV_047160 | organism=Neospora_caninum_Liverpool | gene_product=hypothetical protein | transcript_product=hypothetical protein | location=FR823391:1978988-1982816(+) | protein_length=393 | sequence_SO=chromosome | SO=protein_coding | is_pseudo=false	0.371057	0.69654	0.312832	0	GO:0031305,integral component of mitochondrial inner membrane	GO:0004609,phosphatidylserine decarboxylase activity	GO:0006646,phosphatidylethanolamine biosynthetic process;GO:0016540,protein autoprocessing
NCLIV_007105-t26_1-p1	| transcript=NCLIV_007105-t26_1 | gene=NCLIV_007105 | organism=Neospora_caninum_Liverpool | gene_product=unspecified product | transcript_product=unspecified product | location=FR823383:191616-192131(-) | protein_length=171 | sequence_SO=chromosome | SO=protein_coding | is_pseudo=false	0.458751	0.698611	0.183493	0
NCLIV_019200-t26_1-p1	| transcript=NCLIV_019200-t26_1 | gene=NCLIV_019200 | organism=Neospora_caninum_Liverpool | gene_product=Eukaryotic translation initiation factor 5 | transcript_product=Eukaryotic translation initiation factor 5 | location=FR823387:3138886-3141991(+) | protein_length=413 | sequence_SO=chromosome | SO=protein_coding | is_pseudo=false	0.088135	0.698842	0.19982	0		GO:0003743,translation initiation factor activity		tgo:TGME49_244650,path:tgo03013,
NCLIV_067300-t26_1-p1	| transcript=NCLIV_067300-t26_1 | gene=NCLIV_067300 | organism=Neospora_caninum_Liverpool | gene_product=conserved hypothetical protein | transcript_product=conserved hypothetical protein | location=FR823393:5523075-5524546(-) | protein_length=447 | sequence_SO=chromosome | SO=protein_coding | is_pseudo=false	0.987495	0.698846	0.275446	0	GO:0016021,integral component of membrane
NCLIV_026500-t26_1-p1	| transcript=NCLIV_026500-t26_1 | gene=NCLIV_026500 | organism=Neospora_caninum_Liverpool | gene_product=ALVEOLIN1, related | transcript_product=ALVEOLIN1, related | location=FR823389:2060557-2064364(+) | protein_length=462 | sequence_SO=chromosome | SO=protein_coding | is_pseudo=false	0.071414	0.69924	0.285162	0
NCLIV_005700-t26_1-p1	| transcript=NCLIV_005700-t26_1 | gene=NCLIV_005700 | organism=Neospora_caninum_Liverpool | gene_product=conserved hypothetical protein | transcript_product=conserved hypothetical protein | location=FR823382:1002804-1007922(-) | protein_length=1400 | sequence_SO=chromosome | SO=protein_coding | is_pseudo=false	0.398246	0.69927	0.076248	0
NCLIV_038980-t26_1-p1	| transcript=NCLIV_038980-t26_1 | gene=NCLIV_038980 | organism=Neospora_caninum_Liverpool | gene_product=hypothetical protein | transcript_product=hypothetical protein | location=FR823385:501352-506179(-) | protein_length=1001 | sequence_SO=chromosome | SO=protein_coding | is_pseudo=false	0.268742	0.700952	0.51664	0		GO:0046872,metal ion binding;GO:0004722,protein serine/threonine phosphatase activity
NCLIV_070030-t26_1-p1	| transcript=NCLIV_070030-t26_1 | gene=NCLIV_070030 | organism=Neospora_caninum_Liverpool | gene_product=hypothetical protein, conserved | transcript_product=hypothetical protein, conserved | location=CADU01000332:53576-56087(+) | protein_length=471 | sequence_SO=contig | SO=protein_coding | is_pseudo=false	0.694135	0.701008	0.528842	0
NCLIV_027080-t26_1-p1	| transcript=NCLIV_027080-t26_1 | gene=NCLIV_027080 | organism=Neospora_caninum_Liverpool | gene_product=conserved hypothetical protein | transcript_product=conserved hypothetical protein | location=FR823389:2568914-2571969(+) | protein_length=279 | sequence_SO=chromosome | SO=protein_coding | is_pseudo=false	0.736138	0.702086	0.329999	0		GO:0005509,calcium ion binding;GO:0016301,kinase activity
NCLIV_010050-t26_1-p1	| transcript=NCLIV_010050-t26_1 | gene=NCLIV_010050 | organism=Neospora_caninum_Liverpool | gene_product=srs domain-containing protein | transcript_product=srs domain-containing protein | location=FR823384:400662-402041(-) | protein_length=459 | sequence_SO=chromosome | SO=protein_coding | is_pseudo=false	0.61069	0.70294	0.359858	0	GO:0016020,membrane			tgo:TGME49_320170,path:tgo05145,
NCLIV_004110-t26_1-p1	| transcript=NCLIV_004110-t26_1 | gene=NCLIV_004110 | organism=Neospora_caninum_Liverpool | gene_product=hypothetical protein | transcript_product=hypothetical protein | location=FR823381:1431857-1434878(-) | protein_length=476 | sequence_SO=chromosome | SO=protein_coding | is_pseudo=false	0.286257	0.704445	0.160878	0		GO:0016787,hydrolase activity
NCLIV_026350-t26_1-p1	| transcript=NCLIV_026350-t26_1 | gene=NCLIV_026350 | organism=Neospora_caninum_Liverpool | gene_product=conserved hypothetical protein | transcript_product=conserved hypothetical protein | location=FR823389:1929507-1931288(-) | protein_length=290 | sequence_SO=chromosome | SO=protein_coding | is_pseudo=false	0.272553	0.70508	0.259427	0	GO:0016021,integral component of membrane
NCLIV_040440-t26_1-p1	| transcript=NCLIV_040440-t26_1 | gene=NCLIV_040440 | organism=Neospora_caninum_Liverpool | gene_product=conserved hypothetical protein | transcript_product=conserved hypothetical protein | location=FR823385:1608121-1612049(-) | protein_length=880 | sequence_SO=chromosome | SO=protein_coding | is_pseudo=false	0.525712	0.706536	0.317683	0	GO:0016021,integral component of membrane	GO:0008081,phosphoric diester hydrolase activity	GO:0006629,lipid metabolic process
NCLIV_042110-t26_1-p1	| transcript=NCLIV_042110-t26_1 | gene=NCLIV_042110 | organism=Neospora_caninum_Liverpool | gene_product=conserved hypothetical protein | transcript_product=conserved hypothetical protein | location=FR823385:2968868-2978447(-) | protein_length=1379 | sequence_SO=chromosome | SO=protein_coding | is_pseudo=false	0.61581	0.707263	0.523461	0	GO:0016021,integral component of membrane
NCLIV_039080-t26_1-p1	| transcript=NCLIV_039080-t26_1 | gene=NCLIV_039080 | organism=Neospora_caninum_Liverpool | gene_product=adaptin N terminal region family protein | transcript_product=adaptin N terminal region family protein | location=FR823385:572225-581678(+) | protein_length=1117 | sequence_SO=chromosome | SO=protein_coding | is_pseudo=false	0.397823	0.707925	0.25799	0	GO:0030126,COPI vesicle coat;GO:0000139,Golgi membrane	GO:0005198,structural molecule activity	GO:0006886,intracellular protein transport;GO:0016192,vesicle-mediated transport
NCLIV_022380-t26_1-p1	| transcript=NCLIV_022380-t26_1 | gene=NCLIV_022380 | organism=Neospora_caninum_Liverpool | gene_product=NLI interacting factor-like phosphatase domain-containing protein | transcript_product=NLI interacting factor-like phosphatase domain-containing protein | location=FR823388:2754145-2761252(+) | protein_length=2217 | sequence_SO=chromosome | SO=protein_coding | is_pseudo=false	0.270636	0.707981	0.161339	0		GO:0004721,phosphoprotein phosphatase activity
NCLIV_032250-t26_1-p1	| transcript=NCLIV_032250-t26_1 | gene=NCLIV_032250 | organism=Neospora_caninum_Liverpool | gene_product=conserved hypothetical protein | transcript_product=conserved hypothetical protein | location=FR823390:1854245-1855869(-) | protein_length=307 | sequence_SO=chromosome | SO=protein_coding | is_pseudo=false	0.134478	0.708207	0.05376	0	GO:0016021,integral component of membrane
NCLIV_064110-t26_1-p1	| transcript=NCLIV_064110-t26_1 | gene=NCLIV_064110 | organism=Neospora_caninum_Liverpool | gene_product=RSC6/BAF60A ortholog with a SWIB domain, related | transcript_product=RSC6/BAF60A ortholog with a SWIB domain, related | location=FR823393:3110313-3116261(-) | protein_length=976 | sequence_SO=chromosome | SO=protein_coding | is_pseudo=false	0.495126	0.709057	0.688551	0
NCLIV_003010-t26_1-p1	| transcript=NCLIV_003010-t26_1 | gene=NCLIV_003010 | organism=Neospora_caninum_Liverpool | gene_product=hypothetical protein | transcript_product=hypothetical protein | location=FR823381:574456-577067(+) | protein_length=720 | sequence_SO=chromosome | SO=protein_coding | is_pseudo=false	0.230129	0.709062	0.195781	0		GO:0016301,kinase activity;GO:0046403,polynucleotide 3'-phosphatase activity
NCLIV_048550-t26_1-p1	| transcript=NCLIV_048550-t26_1 | gene=NCLIV_048550 | organism=Neospora_caninum_Liverpool | gene_product=putative 26S proteasome non-ATPase regulatory subunit 4 | transcript_product=putative 26S proteasome non-ATPase regulatory subunit 4 | location=FR823391:3222186-3225916(-) | protein_length=402 | sequence_SO=chromosome | SO=protein_coding | is_pseudo=false	0.037308	0.711432	0.064872	0	GO:0008540,proteasome regulatory particle, base subcomplex		GO:0006511,ubiquitin-dependent protein catabolic process	tgo:TGME49_223960,path:tgo03050,
NCLIV_061620-t26_1-p1	| transcript=NCLIV_061620-t26_1 | gene=NCLIV_061620 | organism=Neospora_caninum_Liverpool | gene_product=hypothetical protein | transcript_product=hypothetical protein | location=FR823393:1053401-1055930(+) | protein_length=325 | sequence_SO=chromosome | SO=protein_coding | is_pseudo=false	0.996097	0.713347	0.208238	0	GO:0005623,cell		GO:0006886,intracellular protein transport
NCLIV_039990-t26_1-p1	| transcript=NCLIV_039990-t26_1 | gene=NCLIV_039990 | organism=Neospora_caninum_Liverpool | gene_product=conserved hypothetical protein | transcript_product=conserved hypothetical protein | location=FR823385:1190677-1192727(-) | protein_length=348 | sequence_SO=chromosome | SO=protein_coding | is_pseudo=false	0.233995	0.714178	0.465027	0
NCLIV_001180-t26_1-p1	| transcript=NCLIV_001180-t26_1 | gene=NCLIV_001180 | organism=Neospora_caninum_Liverpool | gene_product=cbr-GPDH-1 protein, related | transcript_product=cbr-GPDH-1 protein, related | location=FR823380:1037160-1042435(+) | protein_length=868 | sequence_SO=chromosome | SO=protein_coding | is_pseudo=false	0.372114	0.714289	0.632392	0	GO:0009331,glycerol-3-phosphate dehydrogenase complex	GO:0004367,glycerol-3-phosphate dehydrogenase [NAD+] activity;GO:0051287,NAD binding;GO:0042803,protein homodimerization activity	GO:0005975,carbohydrate metabolic process;GO:0046168,glycerol-3-phosphate catabolic process
NCLIV_061030-t26_1-p1	| transcript=NCLIV_061030-t26_1 | gene=NCLIV_061030 | organism=Neospora_caninum_Liverpool | gene_product=hypothetical protein | transcript_product=hypothetical protein | location=FR823393:597633-603149(+) | protein_length=444 | sequence_SO=chromosome | SO=protein_coding | is_pseudo=false	0.135943	0.715905	0.272876	0	GO:0031011,Ino80 complex;GO:0035267,NuA4 histone acetyltransferase complex;GO:0097255,R2TP complex	GO:0005524,ATP binding;GO:0043141,ATP-dependent 5'-3' DNA helicase activity
NCLIV_066180-t26_1-p1	| transcript=NCLIV_066180-t26_1 | gene=NCLIV_066180 | organism=Neospora_caninum_Liverpool | gene_product=Hypothetical coiled coil protein, related | transcript_product=Hypothetical coiled coil protein, related | location=FR823393:4725168-4727496(-) | protein_length=271 | sequence_SO=chromosome | SO=protein_coding | is_pseudo=false	0.173745	0.716067	0.291077	0
NCLIV_025770-t26_1-p1	| transcript=NCLIV_025770-t26_1 | gene=NCLIV_025770 | organism=Neospora_caninum_Liverpool | gene_product=putative ankyrin repeat-containing protein | transcript_product=putative ankyrin repeat-containing protein | location=FR823389:1496094-1498334(+) | protein_length=223 | sequence_SO=chromosome | SO=protein_coding | is_pseudo=false	0.138065	0.716642	0.451283	0
NCLIV_013360-t26_1-p1	| transcript=NCLIV_013360-t26_1 | gene=NCLIV_013360 | organism=Neospora_caninum_Liverpool | gene_product=putative plectin | transcript_product=putative plectin | location=FR823386:1052290-1064829(+) | protein_length=2378 | sequence_SO=chromosome | SO=protein_coding | is_pseudo=false	0.125534	0.716858	0.457872	0
NCLIV_035910-t26_1-p1	| transcript=NCLIV_035910-t26_1 | gene=NCLIV_035910 | organism=Neospora_caninum_Liverpool | gene_product=hypothetical protein | transcript_product=hypothetical protein | location=FR823390:4706002-4708338(-) | protein_length=778 | sequence_SO=chromosome | SO=protein_coding | is_pseudo=false	0.770546	0.716935	0.124598	0
NCLIV_048640-t26_1-p1	| transcript=NCLIV_048640-t26_1 | gene=NCLIV_048640 | organism=Neospora_caninum_Liverpool | gene_product=putative RNA-binding protein | transcript_product=putative RNA-binding protein | location=FR823391:3320243-3322433(-) | protein_length=208 | sequence_SO=chromosome | SO=protein_coding | is_pseudo=false	0.728925	0.717002	0.503218	0		GO:0003723,RNA binding
NCLIV_056440-t26_1-p1	| transcript=NCLIV_056440-t26_1 | gene=NCLIV_056440 | organism=Neospora_caninum_Liverpool | gene_product=Signal recognition particle GTPase, related | transcript_product=Signal recognition particle GTPase, related | location=FR823392:2825433-2831897(+) | protein_length=583 | sequence_SO=chromosome | SO=protein_coding | is_pseudo=false	0.354469	0.717008	0.668682	0	GO:0048500,signal recognition particle	GO:0008312,7S RNA binding;GO:0005525,GTP binding;GO:0003924,GTPase activity	GO:0006614,SRP-dependent cotranslational protein targeting to membrane	tgo:TGME49_313100,path:tgo03060,
NCLIV_011820-t26_1-p1	| transcript=NCLIV_011820-t26_1 | gene=NCLIV_011820 | organism=Neospora_caninum_Liverpool | gene_product=agap011504-PA, related | transcript_product=agap011504-PA, related | location=FR823384:1875465-1877220(+) | protein_length=99 | sequence_SO=chromosome | SO=protein_coding | is_pseudo=false	0.022639	0.717014	0.323707	0	GO:0016021,integral component of membrane;GO:0005784,Sec61 translocon complex		GO:0006886,intracellular protein transport	tgo:TGME49_211040,path:tgo03060,;tgo:TGME49_211040,path:tgo04141,;tgo:TGME49_211040,path:tgo04145,
NCLIV_014150-t26_1-p1	| transcript=NCLIV_014150-t26_1 | gene=NCLIV_014150 | organism=Neospora_caninum_Liverpool | gene_product=unspecified product | transcript_product=unspecified product | location=FR823386:1655628-1656020(+) | protein_length=130 | sequence_SO=chromosome | SO=protein_coding | is_pseudo=false	0.4651	0.71771	0.782257	0
NCLIV_059690-t26_1-p1	| transcript=NCLIV_059690-t26_1 | gene=NCLIV_059690 | organism=Neospora_caninum_Liverpool | gene_product=conserved hypothetical protein | transcript_product=conserved hypothetical protein | location=FR823392:5593283-5598136(-) | protein_length=1369 | sequence_SO=chromosome | SO=protein_coding | is_pseudo=false	0.246173	0.718338	0.391967	0
NCLIV_054950-t26_1-p1	| transcript=NCLIV_054950-t26_1 | gene=NCLIV_054950 | organism=Neospora_caninum_Liverpool | gene_product=unspecified product | transcript_product=unspecified product | location=FR823392:1461653-1467375(+) | protein_length=1410 | sequence_SO=chromosome | SO=protein_coding | is_pseudo=false	0.11576	0.718664	0.258948	0		GO:0003700,DNA-binding transcription factor activity
NCLIV_061940-t26_1-p1	| transcript=NCLIV_061940-t26_1 | gene=NCLIV_061940 | organism=Neospora_caninum_Liverpool | gene_product=hypothetical protein | transcript_product=hypothetical protein | location=FR823393:1363801-1368737(+) | protein_length=482 | sequence_SO=chromosome | SO=protein_coding | is_pseudo=false	0.060022	0.719932	0.112399	0	GO:0005741,mitochondrial outer membrane	GO:0008320,protein transmembrane transporter activity	GO:0030150,protein import into mitochondrial matrix
NCLIV_019240-t26_1-p1	| transcript=NCLIV_019240-t26_1 | gene=NCLIV_019240 | organism=Neospora_caninum_Liverpool | gene_product=conserved hypothetical protein | transcript_product=conserved hypothetical protein | location=FR823387:3166899-3168869(+) | protein_length=656 | sequence_SO=chromosome | SO=protein_coding | is_pseudo=false	0.493294	0.720783	0.70353	0
NCLIV_043180-t26_1-p1	| transcript=NCLIV_043180-t26_1 | gene=NCLIV_043180 | organism=Neospora_caninum_Liverpool | gene_product=hypothetical protein | transcript_product=hypothetical protein | location=FR823385:3950453-3959154(-) | protein_length=795 | sequence_SO=chromosome | SO=protein_coding | is_pseudo=false	0.064211	0.721191	0.084931	0	GO:0030127,COPII vesicle coat;GO:0005789,endoplasmic reticulum membrane	GO:0008270,zinc ion binding	GO:0006888,endoplasmic reticulum to Golgi vesicle-mediated transport;GO:0006886,intracellular protein transport	tgo:TGME49_291680,path:tgo04141,
NCLIV_066360-t26_1-p1	| transcript=NCLIV_066360-t26_1 | gene=NCLIV_066360 | organism=Neospora_caninum_Liverpool | gene_product=conserved hypothetical protein | transcript_product=conserved hypothetical protein | location=FR823393:4890750-4895420(+) | protein_length=1320 | sequence_SO=chromosome | SO=protein_coding | is_pseudo=false	0.258674	0.721214	0.489839	0
NCLIV_010630-t26_1-p1	| transcript=NCLIV_010630-t26_1 | gene=NCLIV_010630 | organism=Neospora_caninum_Liverpool | gene_product=cDNA FLJ53078, highly similar to Splicing factor | transcript_product=cDNA FLJ53078, highly similar to Splicing factor | location=FR823384:867006-872168(+) | protein_length=448 | sequence_SO=chromosome | SO=protein_coding | is_pseudo=false	0.093689	0.721418	0.025546	-1		GO:0003723,RNA binding
NCLIV_068230-t26_1-p1	| transcript=NCLIV_068230-t26_1 | gene=NCLIV_068230 | organism=Neospora_caninum_Liverpool | gene_product=putative nucleoside-triphosphatase | transcript_product=putative nucleoside-triphosphatase | location=FR823393:6124669-6127224(+) | protein_length=851 | sequence_SO=chromosome | SO=protein_coding | is_pseudo=false	0.20039	0.721818	0.367061	0		GO:0017111,nucleoside-triphosphatase activity
NCLIV_029160-t26_1-p1	| transcript=NCLIV_029160-t26_1 | gene=NCLIV_029160 | organism=Neospora_caninum_Liverpool | gene_product=Pyridine nucleotide-disulphide oxidoreductase family protein, related | transcript_product=Pyridine nucleotide-disulphide oxidoreductase family protein, related | location=FR823389:4248385-4254447(-) | protein_length=685 | sequence_SO=chromosome | SO=protein_coding | is_pseudo=false	0.14306	0.721871	0.372225	0		GO:0050660,flavin adenine dinucleotide binding;GO:0016656,monodehydroascorbate reductase (NADH) activity
NCLIV_001320-t26_1-p1	| transcript=NCLIV_001320-t26_1 | gene=NCLIV_001320 | organism=Neospora_caninum_Liverpool | gene_product=conserved hypothetical protein | transcript_product=conserved hypothetical protein | location=FR823380:1193414-1195883(-) | protein_length=439 | sequence_SO=chromosome | SO=protein_coding | is_pseudo=false	0.653988	0.72234	0.301024	0
NCLIV_046270-t26_1-p1	| transcript=NCLIV_046270-t26_1 | gene=NCLIV_046270 | organism=Neospora_caninum_Liverpool | gene_product=putative translin | transcript_product=putative translin | location=FR823391:1242376-1243961(+) | protein_length=232 | sequence_SO=chromosome | SO=protein_coding | is_pseudo=false	0.132804	0.722435	0.025487	-1		GO:0043565,sequence-specific DNA binding
NCLIV_048800-t26_1-p1	| transcript=NCLIV_048800-t26_1 | gene=NCLIV_048800 | organism=Neospora_caninum_Liverpool | gene_product=hypothetical protein | transcript_product=hypothetical protein | location=FR823391:3449889-3453259(-) | protein_length=405 | sequence_SO=chromosome | SO=protein_coding | is_pseudo=false	0.271509	0.722817	0.44072	0				tgo:TGME49_223680,path:tgo04141,
NCLIV_051590-t26_1-p1	| transcript=NCLIV_051590-t26_1 | gene=NCLIV_051590 | organism=Neospora_caninum_Liverpool | gene_product=putative GTP binding protein | transcript_product=putative GTP binding protein | location=FR823391:5821468-5825382(+) | protein_length=396 | sequence_SO=chromosome | SO=protein_coding | is_pseudo=false	0.105657	0.723479	0.409101	0	GO:0005737,cytoplasm	GO:0005524,ATP binding;GO:0016887,ATPase activity;GO:0005525,GTP binding;GO:0043023,ribosomal large subunit binding;GO:0043022,ribosome binding
NCLIV_065910-t26_1-p1	| transcript=NCLIV_065910-t26_1 | gene=NCLIV_065910 | organism=Neospora_caninum_Liverpool | gene_product=conserved hypothetical protein | transcript_product=conserved hypothetical protein | location=FR823393:4472695-4473624(-) | protein_length=309 | sequence_SO=chromosome | SO=protein_coding | is_pseudo=false	0.210634	0.723682	0.269496	0		GO:0004112,cyclic-nucleotide phosphodiesterase activity
NCLIV_021550-t26_1-p1	| transcript=NCLIV_021550-t26_1 | gene=NCLIV_021550 | organism=Neospora_caninum_Liverpool | gene_product=hypothetical protein | transcript_product=hypothetical protein | location=FR823388:2027302-2029178(-) | protein_length=436 | sequence_SO=chromosome | SO=protein_coding | is_pseudo=false	0.255477	0.724531	0.332239	0
NCLIV_021280-t26_1-p1	| transcript=NCLIV_021280-t26_1 | gene=NCLIV_021280 | organism=Neospora_caninum_Liverpool | gene_product=conserved hypothetical protein | transcript_product=conserved hypothetical protein | location=FR823388:1738073-1742875(+) | protein_length=310 | sequence_SO=chromosome | SO=protein_coding | is_pseudo=false	0.087132	0.724654	0.261814	0
NCLIV_007500-t26_1-p1	| transcript=NCLIV_007500-t26_1 | gene=NCLIV_007500 | organism=Neospora_caninum_Liverpool | gene_product=conserved hypothetical protein | transcript_product=conserved hypothetical protein | location=FR823383:488703-495022(+) | protein_length=731 | sequence_SO=chromosome | SO=protein_coding | is_pseudo=false	0.030522	0.724822	0.386955	0		GO:0016273,arginine N-methyltransferase activity	GO:0006479,protein methylation
NCLIV_050750-t26_1-p1	| transcript=NCLIV_050750-t26_1 | gene=NCLIV_050750 | organism=Neospora_caninum_Liverpool | gene_product=conserved hypothetical protein | transcript_product=conserved hypothetical protein | location=FR823391:5116941-5120909(+) | protein_length=371 | sequence_SO=chromosome | SO=protein_coding | is_pseudo=false	0.158341	0.725219	0.412423	0		GO:0046872,metal ion binding
NCLIV_054530-t26_1-p1	| transcript=NCLIV_054530-t26_1 | gene=NCLIV_054530 | organism=Neospora_caninum_Liverpool | gene_product=putative myosin heavy chain | transcript_product=putative myosin heavy chain | location=FR823392:1149980-1160711(+) | protein_length=1410 | sequence_SO=chromosome | SO=protein_coding | is_pseudo=false	0.284027	0.726008	0.402069	0
NCLIV_006470-t26_1-p1	| transcript=NCLIV_006470-t26_1 | gene=NCLIV_006470 | organism=Neospora_caninum_Liverpool | gene_product=conserved hypothetical protein | transcript_product=conserved hypothetical protein | location=FR823382:1730525-1733648(+) | protein_length=249 | sequence_SO=chromosome | SO=protein_coding | is_pseudo=false	0.114664	0.726611	0.11864	0
NCLIV_046320-t26_1-p1	| transcript=NCLIV_046320-t26_1 | gene=NCLIV_046320 | organism=Neospora_caninum_Liverpool | gene_product=conserved hypothetical protein | transcript_product=conserved hypothetical protein | location=FR823391:1271502-1276611(-) | protein_length=922 | sequence_SO=chromosome | SO=protein_coding | is_pseudo=false	0.163268	0.727575	0.247363	0
NCLIV_060300-t26_1-p1	| transcript=NCLIV_060300-t26_1 | gene=NCLIV_060300 | organism=Neospora_caninum_Liverpool | gene_product=cDNA, FLJ96396, highly similar to Homo sapiens ERO1-like beta (S. cerevisiae) (ERO1LB), mRNA, related | transcript_product=cDNA, FLJ96396, highly similar to Homo sapiens ERO1-like beta (S. cerevisiae) (ERO1LB), mRNA, related | location=FR823393:25832-30575(+) | protein_length=490 | sequence_SO…	0.852766	0.727633	0.6125	0	GO:0005783,endoplasmic reticulum;GO:0016021,integral component of membrane	GO:0016671,oxidoreductase activity, acting on a sulfur group of donors, disulfide as acceptor;GO:0003756,protein disulfide isomerase activity
NCLIV_028890-t26_1-p1	| transcript=NCLIV_028890-t26_1 | gene=NCLIV_028890 | organism=Neospora_caninum_Liverpool | gene_product=hypothetical protein | transcript_product=hypothetical protein | location=FR823389:4006470-4011528(-) | protein_length=687 | sequence_SO=chromosome | SO=protein_coding | is_pseudo=false	0.736731	0.727705	0.108158	0		GO:0003723,RNA binding
NCLIV_052410-t26_1-p1	| transcript=NCLIV_052410-t26_1 | gene=NCLIV_052410 | organism=Neospora_caninum_Liverpool | gene_product=putative transporter, major facilitator family domain containing protein | transcript_product=putative transporter, major facilitator family domain containing protein | location=FR823391:6507309-6509143(+) | protein_length=545 | sequence_SO=chromosome | SO=protein_coding | is_pseudo=false	0.107243	0.729622	0.167132	0	GO:0016021,integral component of membrane		GO:0055085,transmembrane transport
NCLIV_046560-t26_1-p1	| transcript=NCLIV_046560-t26_1 | gene=NCLIV_046560 | organism=Neospora_caninum_Liverpool | gene_product=Lipoic acid synthetase, related | transcript_product=Lipoic acid synthetase, related | location=FR823391:1481538-1484238(-) | protein_length=406 | sequence_SO=chromosome | SO=protein_coding | is_pseudo=false	0.767212	0.729868	0.52517	0	GO:0020011,apicoplast	GO:0051539,4 iron, 4 sulfur cluster binding;GO:0016992,lipoate synthase activity;GO:0046872,metal ion binding	GO:0009249,protein lipoylation	tgo:TGME49_226400,path:tgo00785,;tgo:TGME49_226400,path:tgo01100,
NCLIV_056930-t26_1-p1	| transcript=NCLIV_056930-t26_1 | gene=NCLIV_056930 | organism=Neospora_caninum_Liverpool | gene_product=conserved hypothetical protein | transcript_product=conserved hypothetical protein | location=FR823392:3298206-3299513(+) | protein_length=435 | sequence_SO=chromosome | SO=protein_coding | is_pseudo=false	0.270263	0.730337	0.695069	0	GO:0016021,integral component of membrane
NCLIV_025440-t26_1-p1	| transcript=NCLIV_025440-t26_1 | gene=NCLIV_025440 | organism=Neospora_caninum_Liverpool | gene_product=hypothetical protein | transcript_product=hypothetical protein | location=FR823389:1241009-1249403(+) | protein_length=1481 | sequence_SO=chromosome | SO=protein_coding | is_pseudo=false	0.00326	0.730853	0.161813	0
NCLIV_047400-t26_1-p1	| transcript=NCLIV_047400-t26_1 | gene=NCLIV_047400 | organism=Neospora_caninum_Liverpool | gene_product=hypothetical protein | transcript_product=hypothetical protein | location=FR823391:2131964-2134975(+) | protein_length=425 | sequence_SO=chromosome | SO=protein_coding | is_pseudo=false	0.064363	0.731127	0.256233	0		GO:0005096,GTPase activator activity;GO:0046872,metal ion binding		tgo:TGME49_225310,path:tgo04144,
NCLIV_004510-t26_1-p1	| transcript=NCLIV_004510-t26_1 | gene=NCLIV_004510 | organism=Neospora_caninum_Liverpool | gene_product=putative kelch motif domain-containing protein | transcript_product=putative kelch motif domain-containing protein | location=FR823381:1771575-1773152(+) | protein_length=525 | sequence_SO=chromosome | SO=protein_coding | is_pseudo=false	0.845927	0.731835	0.13074	0
NCLIV_057670-t26_1-p1	| transcript=NCLIV_057670-t26_1 | gene=NCLIV_057670 | organism=Neospora_caninum_Liverpool | gene_product=putative myosin G | transcript_product=putative myosin G | location=FR823392:3961925-3980031(-) | protein_length=1593 | sequence_SO=chromosome | SO=protein_coding | is_pseudo=false	0.692767	0.732851	0.693908	0	GO:0016459,myosin complex	GO:0003779,actin binding;GO:0005524,ATP binding;GO:0003774,motor activity
NCLIV_061720-t26_1-p1	| transcript=NCLIV_061720-t26_1 | gene=NCLIV_061720 | organism=Neospora_caninum_Liverpool | gene_product=hypothetical protein | transcript_product=hypothetical protein | location=FR823393:1154203-1180607(-) | protein_length=3385 | sequence_SO=chromosome | SO=protein_coding | is_pseudo=false	0.187136	0.733144	0.66035	0		GO:0003989,acetyl-CoA carboxylase activity;GO:0005524,ATP binding;GO:0046872,metal ion binding;GO:0004658,propionyl-CoA carboxylase activity	GO:0006633,fatty acid biosynthetic process
NCLIV_010740-t26_1-p1	| transcript=NCLIV_010740-t26_1 | gene=NCLIV_010740 | organism=Neospora_caninum_Liverpool | gene_product=putative kelch motif domain-containing protein | transcript_product=putative kelch motif domain-containing protein | location=FR823384:955080-956774(+) | protein_length=398 | sequence_SO=chromosome | SO=protein_coding | is_pseudo=false	0.256068	0.733222	0.351937	0
NCLIV_047870-t26_1-p1	| transcript=NCLIV_047870-t26_1 | gene=NCLIV_047870 | organism=Neospora_caninum_Liverpool | gene_product=putative cAMP phosphodiesterase | transcript_product=putative cAMP phosphodiesterase | location=FR823391:2589635-2601504(+) | protein_length=1274 | sequence_SO=chromosome | SO=protein_coding | is_pseudo=false	0.666242	0.733443	0.374692	0	GO:0016021,integral component of membrane	GO:0004114,3',5'-cyclic-nucleotide phosphodiesterase activity;GO:0046872,metal ion binding	GO:0007165,signal transduction	tgo:TGME49_224840,path:tgo00230,;tgo:TGME49_224840,path:tgo01100,
NCLIV_022430-t26_1-p1	| transcript=NCLIV_022430-t26_1 | gene=NCLIV_022430 | organism=Neospora_caninum_Liverpool | gene_product=hypothetical protein | transcript_product=hypothetical protein | location=FR823388:2798567-2800613(-) | protein_length=305 | sequence_SO=chromosome | SO=protein_coding | is_pseudo=false	0.133411	0.733612	0.238962	0	GO:0016021,integral component of membrane
NCLIV_066920-t26_1-p1	| transcript=NCLIV_066920-t26_1 | gene=NCLIV_066920 | organism=Neospora_caninum_Liverpool | gene_product=hypothetical protein | transcript_product=hypothetical protein | location=FR823393:5265705-5270484(-) | protein_length=430 | sequence_SO=chromosome | SO=protein_coding | is_pseudo=false	0.008464	0.73399	0.024198	-1		GO:0005524,ATP binding;GO:0004831,tyrosine-tRNA ligase activity	GO:0006418,tRNA aminoacylation for protein translation	tgo:TGME49_251880,path:tgo00970,
NCLIV_022240-t26_1-p1	| transcript=NCLIV_022240-t26_1 | gene=NCLIV_022240 | organism=Neospora_caninum_Liverpool | gene_product=ATPase, related | transcript_product=ATPase, related | location=FR823388:2613685-2617702(-) | protein_length=1153 | sequence_SO=chromosome | SO=protein_coding | is_pseudo=false	0.433161	0.734126	0.556644	0	GO:0016021,integral component of membrane;GO:0005886,plasma membrane	GO:0005524,ATP binding;GO:0008553,proton-exporting ATPase activity, phosphorylative mechanism	GO:0120029,proton export across plasma membrane
NCLIV_069630-t26_1-p1	| transcript=NCLIV_069630-t26_1 | gene=NCLIV_069630 | organism=Neospora_caninum_Liverpool | gene_product=hypothetical protein, conserved | transcript_product=hypothetical protein, conserved | location=CADU01000311:7929-9814(+) | protein_length=239 | sequence_SO=contig | SO=protein_coding | is_pseudo=false	0.032872	0.734204	0.310378	0	GO:0016021,integral component of membrane
NCLIV_061650-t26_1-p1	| transcript=NCLIV_061650-t26_1 | gene=NCLIV_061650 | organism=Neospora_caninum_Liverpool | gene_product=conserved hypothetical protein | transcript_product=conserved hypothetical protein | location=FR823393:1073856-1075175(+) | protein_length=248 | sequence_SO=chromosome | SO=protein_coding | is_pseudo=false	0.928984	0.734518	0.601201	0	GO:0016021,integral component of membrane
NCLIV_027130-t26_1-p1	| transcript=NCLIV_027130-t26_1 | gene=NCLIV_027130 | organism=Neospora_caninum_Liverpool | gene_product=putative orotate phosphoribosyltransferase | transcript_product=putative orotate phosphoribosyltransferase | location=FR823389:2599123-2600917(-) | protein_length=283 | sequence_SO=chromosome | SO=protein_coding | is_pseudo=false	0.282234	0.73452	0.34229	0		GO:0004588,orotate phosphoribosyltransferase activity	GO:0009116,nucleoside metabolic process;GO:0006221,pyrimidine nucleotide biosynthetic process
NCLIV_004560-t26_1-p1	| transcript=NCLIV_004560-t26_1 | gene=NCLIV_004560 | organism=Neospora_caninum_Liverpool | gene_product=putative RNA recognition motif domain-containing protein | transcript_product=putative RNA recognition motif domain-containing protein | location=FR823381:1805135-1809437(-) | protein_length=298 | sequence_SO=chromosome | SO=protein_coding | is_pseudo=false	0.191191	0.735012	0.233188	0		GO:0003723,RNA binding
NCLIV_000330-t26_1-p1	| transcript=NCLIV_000330-t26_1 | gene=NCLIV_000330 | organism=Neospora_caninum_Liverpool | gene_product=conserved hypothetical protein | transcript_product=conserved hypothetical protein | location=FR823380:282208-286323(+) | protein_length=705 | sequence_SO=chromosome | SO=protein_coding | is_pseudo=false	0.255901	0.735718	0.433067	0	GO:0000781,chromosome, telomeric region;GO:0005634,nucleus	GO:0004402,histone acetyltransferase activity	GO:0006348,chromatin silencing at telomere
NCLIV_020070-t26_1-p1	| transcript=NCLIV_020070-t26_1 | gene=NCLIV_020070 | organism=Neospora_caninum_Liverpool | gene_product=conserved hypothetical protein | transcript_product=conserved hypothetical protein | location=FR823388:785147-788482(+) | protein_length=506 | sequence_SO=chromosome | SO=protein_coding | is_pseudo=false	0.087177	0.735948	0.163678	0
NCLIV_018830-t26_1-p1	| transcript=NCLIV_018830-t26_1 | gene=NCLIV_018830 | organism=Neospora_caninum_Liverpool | gene_product=conserved hypothetical protein | transcript_product=conserved hypothetical protein | location=FR823387:2860648-2863747(-) | protein_length=789 | sequence_SO=chromosome | SO=protein_coding | is_pseudo=false	0.698402	0.735999	0.047981	-1
NCLIV_031580-t26_1-p1	| transcript=NCLIV_031580-t26_1 | gene=NCLIV_031580 | organism=Neospora_caninum_Liverpool | gene_product=GA19392, related | transcript_product=GA19392, related | location=FR823390:1234505-1241845(-) | protein_length=582 | sequence_SO=chromosome | SO=protein_coding | is_pseudo=false	0.113849	0.736389	0.327076	0		GO:0005509,calcium ion binding;GO:0005525,GTP binding		tgo:TGME49_231210,path:tgo04144,
NCLIV_023980-t26_1-p1	| transcript=NCLIV_023980-t26_1 | gene=NCLIV_023980 | organism=Neospora_caninum_Liverpool | gene_product=conserved hypothetical protein | transcript_product=conserved hypothetical protein | location=FR823389:163520-180100(+) | protein_length=2830 | sequence_SO=chromosome | SO=protein_coding | is_pseudo=false	0.21056	0.737438	0.340019	0
NCLIV_004060-t26_1-p1	| transcript=NCLIV_004060-t26_1 | gene=NCLIV_004060 | organism=Neospora_caninum_Liverpool | gene_product=conserved hypothetical protein | transcript_product=conserved hypothetical protein | location=FR823381:1396790-1397803(-) | protein_length=337 | sequence_SO=chromosome | SO=protein_coding | is_pseudo=false	0.908829	0.737609	0.000176	-1	GO:0016021,integral component of membrane
NCLIV_046610-t26_1-p1	| transcript=NCLIV_046610-t26_1 | gene=NCLIV_046610 | organism=Neospora_caninum_Liverpool | gene_product=conserved hypothetical protein | transcript_product=conserved hypothetical protein | location=FR823391:1521076-1530456(+) | protein_length=1168 | sequence_SO=chromosome | SO=protein_coding | is_pseudo=false	0.001466	0.737892	0.162171	0
NCLIV_062280-t26_1-p1	| transcript=NCLIV_062280-t26_1 | gene=NCLIV_062280 | organism=Neospora_caninum_Liverpool | gene_product=conserved hypothetical protein | transcript_product=conserved hypothetical protein | location=FR823393:1616143-1617913(+) | protein_length=341 | sequence_SO=chromosome | SO=protein_coding | is_pseudo=false	0.057932	0.738295	0.082088	0
NCLIV_036350-t26_1-p1	| transcript=NCLIV_036350-t26_1 | gene=NCLIV_036350 | organism=Neospora_caninum_Liverpool | gene_product=conserved hypothetical protein | transcript_product=conserved hypothetical protein | location=FR823390:5047500-5049476(-) | protein_length=164 | sequence_SO=chromosome | SO=protein_coding | is_pseudo=false	0.885619	0.738335	0.634558	0			GO:0006633,fatty acid biosynthetic process
NCLIV_021440-t26_1-p1	| transcript=NCLIV_021440-t26_1 | gene=NCLIV_021440 | organism=Neospora_caninum_Liverpool | gene_product=putative RNA binding protein | transcript_product=putative RNA binding protein | location=FR823388:1935408-1945395(-) | protein_length=1060 | sequence_SO=chromosome | SO=protein_coding | is_pseudo=false	0.759047	0.739438	0.600768	0		GO:0003723,RNA binding
NCLIV_004730-t26_1-p1	| transcript=NCLIV_004730-t26_1 | gene=NCLIV_004730 | organism=Neospora_caninum_Liverpool | gene_product=hypothetical protein | transcript_product=hypothetical protein | location=FR823382:126140-127354(+) | protein_length=380 | sequence_SO=chromosome | SO=protein_coding | is_pseudo=false	0.19475	0.741202	0.677531	0	GO:0016021,integral component of membrane
NCLIV_054900-t26_1-p1	| transcript=NCLIV_054900-t26_1 | gene=NCLIV_054900 | organism=Neospora_caninum_Liverpool | gene_product=putative zinc finger MYND domain-containing protein | transcript_product=putative zinc finger MYND domain-containing protein | location=FR823392:1411839-1414731(+) | protein_length=251 | sequence_SO=chromosome | SO=protein_coding | is_pseudo=false	0.353755	0.741846	0.301577	0		GO:0046872,metal ion binding
NCLIV_051500-t26_1-p1	| transcript=NCLIV_051500-t26_1 | gene=NCLIV_051500 | organism=Neospora_caninum_Liverpool | gene_product=hypothetical protein | transcript_product=hypothetical protein | location=FR823391:5747637-5761389(+) | protein_length=1639 | sequence_SO=chromosome | SO=protein_coding | is_pseudo=false	0.854568	0.743087	0.738475	0		GO:0005524,ATP binding;GO:0102216,maltodextrin water dikinase;GO:0102218,starch, H2O dikinase activity
NCLIV_016450-t26_1-p1	| transcript=NCLIV_016450-t26_1 | gene=NCLIV_016450 | organism=Neospora_caninum_Liverpool | gene_product=hypothetical protein | transcript_product=hypothetical protein | location=FR823387:872147-879669(-) | protein_length=398 | sequence_SO=chromosome | SO=protein_coding | is_pseudo=false	0.772893	0.74318	0.059648	0		GO:0051287,NAD binding;GO:0004617,phosphoglycerate dehydrogenase activity	GO:0006564,L-serine biosynthetic process
NCLIV_035540-t26_1-p1	| transcript=NCLIV_035540-t26_1 | gene=NCLIV_035540 | organism=Neospora_caninum_Liverpool | gene_product=hypothetical protein | transcript_product=hypothetical protein | location=FR823390:4360589-4367459(-) | protein_length=566 | sequence_SO=chromosome | SO=protein_coding | is_pseudo=false	0.067682	0.744677	0.050071	0		GO:0005524,ATP binding;GO:0004326,tetrahydrofolylpolyglutamate synthase activity		tgo:TGME49_271350,path:tgo00790,;tgo:TGME49_271350,path:tgo01100,
NCLIV_047530-t26_1-p1	| transcript=NCLIV_047530-t26_1 | gene=NCLIV_047530 | organism=Neospora_caninum_Liverpool | gene_product=conserved hypothetical protein | transcript_product=conserved hypothetical protein | location=FR823391:2252226-2255570(+) | protein_length=628 | sequence_SO=chromosome | SO=protein_coding | is_pseudo=false	0.124841	0.745487	0.494233	0	GO:0016021,integral component of membrane
NCLIV_010980-t26_1-p1	| transcript=NCLIV_010980-t26_1 | gene=NCLIV_010980 | organism=Neospora_caninum_Liverpool | gene_product=putative 3-methyl-2-oxobutanoate dehydrogenase (lipoamide) kinase | transcript_product=putative 3-methyl-2-oxobutanoate dehydrogenase (lipoamide) kinase | location=FR823384:1159750-1165894(-) | protein_length=445 | sequence_SO=chromosome | SO=protein_coding | is_pseudo=false	0.623467	0.745718	0.33312	0		GO:0004740,pyruvate dehydrogenase (acetyl-transferring) kinase activity
NCLIV_016250-t26_1-p1	| transcript=NCLIV_016250-t26_1 | gene=NCLIV_016250 | organism=Neospora_caninum_Liverpool | gene_product=putative cytidine deaminase | transcript_product=putative cytidine deaminase | location=FR823387:746972-750154(+) | protein_length=417 | sequence_SO=chromosome | SO=protein_coding | is_pseudo=false	0.922945	0.746322	0.571708	0		GO:0004126,cytidine deaminase activity;GO:0008270,zinc ion binding
NCLIV_053190-t26_1-p1	| transcript=NCLIV_053190-t26_1 | gene=NCLIV_053190 | organism=Neospora_caninum_Liverpool | gene_product=hypothetical protein | transcript_product=hypothetical protein | location=FR823392:51926-60107(-) | protein_length=674 | sequence_SO=chromosome | SO=protein_coding | is_pseudo=false	0.456369	0.746818	0.306204	0	GO:0005737,cytoplasm	GO:0005524,ATP binding;GO:0000287,magnesium ion binding;GO:0004826,phenylalanine-tRNA ligase activity;GO:0003723,RNA binding	GO:0006432,phenylalanyl-tRNA aminoacylation	tgo:TGME49_306960,path:tgo00970,
NCLIV_017460-t26_1-p1	| transcript=NCLIV_017460-t26_1 | gene=NCLIV_017460 | organism=Neospora_caninum_Liverpool | gene_product=putative NUDIX hydrolase domain-containing protein | transcript_product=putative NUDIX hydrolase domain-containing protein | location=FR823387:1671794-1673235(+) | protein_length=237 | sequence_SO=chromosome | SO=protein_coding | is_pseudo=false	0.017129	0.747209	0.362554	0		GO:0016787,hydrolase activity
NCLIV_025670-t26_1-p1	| transcript=NCLIV_025670-t26_1 | gene=NCLIV_025670 | organism=Neospora_caninum_Liverpool | gene_product=ATP synthase subunit beta, related | transcript_product=ATP synthase subunit beta, related | location=FR823389:1404406-1407570(-) | protein_length=561 | sequence_SO=chromosome | SO=protein_coding | is_pseudo=false	0.065923	0.747441	0.09315	0	GO:0045261,proton-transporting ATP synthase complex, catalytic core F(1)	GO:0005524,ATP binding;GO:0046933,proton-transporting ATP synthase activity, rotational mechanism	GO:0015986,ATP synthesis coupled proton transport	tgo:TGME49_261950,path:tgo00190,;tgo:TGME49_261950,path:tgo01100,
NCLIV_057680-t26_1-p1	| transcript=NCLIV_057680-t26_1 | gene=NCLIV_057680 | organism=Neospora_caninum_Liverpool | gene_product=hypothetical protein | transcript_product=hypothetical protein | location=FR823392:3983150-3984594(-) | protein_length=169 | sequence_SO=chromosome | SO=protein_coding | is_pseudo=false	0.877303	0.747724	0.426942	0	GO:0005681,spliceosomal complex	GO:0003723,RNA binding	GO:0000387,spliceosomal snRNP assembly	tgo:TGME49_314790,path:tgo03040,
NCLIV_052500-t26_1-p1	| transcript=NCLIV_052500-t26_1 | gene=NCLIV_052500 | organism=Neospora_caninum_Liverpool | gene_product=hypothetical protein | transcript_product=hypothetical protein | location=FR823391:6559599-6562872(-) | protein_length=299 | sequence_SO=chromosome | SO=protein_coding | is_pseudo=false	0.009101	0.747927	0.011749	-1	GO:0005743,mitochondrial inner membrane	GO:0050660,flavin adenine dinucleotide binding;GO:0008177,succinate dehydrogenase (ubiquinone) activity	GO:0022900,electron transport chain;GO:0006099,tricarboxylic acid cycle	tgo:TGME49_215590,path:tgo00020,;tgo:TGME49_215590,path:tgo00190,;tgo:TGME49_215590,path:tgo01100,;tgo:TGME49_215590,path:tgo01110,;tgo:TGME49_215590,path:tgo01130,;tgo:TGME49_215590,path:tgo01200,
NCLIV_032160-t26_1-p1	| transcript=NCLIV_032160-t26_1 | gene=NCLIV_032160 | organism=Neospora_caninum_Liverpool | gene_product=putative UBA/TS-N domain-containing protein | transcript_product=putative UBA/TS-N domain-containing protein | location=FR823390:1790128-1793446(-) | protein_length=757 | sequence_SO=chromosome | SO=protein_coding | is_pseudo=false	0.769945	0.748434	0.397351	0	GO:0042765,GPI-anchor transamidase complex		GO:0016255,attachment of GPI anchor to protein
NCLIV_058360-t26_1-p1	| transcript=NCLIV_058360-t26_1 | gene=NCLIV_058360 | organism=Neospora_caninum_Liverpool | gene_product=hypothetical protein | transcript_product=hypothetical protein | location=FR823392:4533070-4535493(+) | protein_length=299 | sequence_SO=chromosome | SO=protein_coding | is_pseudo=false	0.200898	0.748953	0.19539	0
NCLIV_060560-t26_1-p1	| transcript=NCLIV_060560-t26_1 | gene=NCLIV_060560 | organism=Neospora_caninum_Liverpool | gene_product=conserved hypothetical protein | transcript_product=conserved hypothetical protein | location=FR823393:219361-222663(-) | protein_length=433 | sequence_SO=chromosome | SO=protein_coding | is_pseudo=false	0.503267	0.749189	0.238785	0
NCLIV_013460-t26_1-p1	| transcript=NCLIV_013460-t26_1 | gene=NCLIV_013460 | organism=Neospora_caninum_Liverpool | gene_product=hypothetical protein | transcript_product=hypothetical protein | location=FR823386:1148280-1149554(-) | protein_length=424 | sequence_SO=chromosome | SO=protein_coding | is_pseudo=false	0.00204	0.749282	0.014777	-1		GO:0003824,catalytic activity
NCLIV_069330-t26_1-p1	| transcript=NCLIV_069330-t26_1 | gene=NCLIV_069330 | organism=Neospora_caninum_Liverpool | gene_product=hypothetical protein, conserved | transcript_product=hypothetical protein, conserved | location=CADU01000303:41940-42650(+) | protein_length=236 | sequence_SO=contig | SO=protein_coding | is_pseudo=false	0.109209	0.749582	0.418673	0
NCLIV_007520-t26_1-p1	| transcript=NCLIV_007520-t26_1 | gene=NCLIV_007520 | organism=Neospora_caninum_Liverpool | gene_product=hypothetical protein | transcript_product=hypothetical protein | location=FR823383:503662-504729(-) | protein_length=355 | sequence_SO=chromosome | SO=protein_coding | is_pseudo=false	0.79433	0.749759	0.576676	0	GO:0042765,GPI-anchor transamidase complex	GO:0003923,GPI-anchor transamidase activity;GO:0008233,peptidase activity	GO:0016255,attachment of GPI anchor to protein	tgo:TGME49_252440,path:tgo00563,;tgo:TGME49_252440,path:tgo01100,
NCLIV_010860-t26_1-p1	| transcript=NCLIV_010860-t26_1 | gene=NCLIV_010860 | organism=Neospora_caninum_Liverpool | gene_product=putative eukaryotic translation initiation factor 6 | transcript_product=putative eukaryotic translation initiation factor 6 | location=FR823384:1077019-1079648(+) | protein_length=249 | sequence_SO=chromosome | SO=protein_coding | is_pseudo=false	0.123753	0.750034	0.526678	0	GO:0005737,cytoplasm;GO:0005730,nucleolus	GO:0043023,ribosomal large subunit binding;GO:0043022,ribosome binding;GO:0003743,translation initiation factor activity	GO:0042256,mature ribosome assembly;GO:0042273,ribosomal large subunit biogenesis	tgo:TGME49_318700,path:tgo03008,
NCLIV_015550-t26_1-p1	| transcript=NCLIV_015550-t26_1 | gene=NCLIV_015550 | organism=Neospora_caninum_Liverpool | gene_product=putative 26S proteasome non-ATPase regulatory subunit | transcript_product=putative 26S proteasome non-ATPase regulatory subunit | location=FR823387:120561-126164(-) | protein_length=413 | sequence_SO=chromosome | SO=protein_coding | is_pseudo=false	0.037692	0.750548	0.414478	0	GO:0000502,proteasome complex	GO:0030234,enzyme regulator activity		tgo:TGME49_238180,path:tgo03050,
NCLIV_046190-t26_1-p1	| transcript=NCLIV_046190-t26_1 | gene=NCLIV_046190 | organism=Neospora_caninum_Liverpool | gene_product=Multidomain chromatinic protein with the following architecture: 3x PHD-bromo-3xPHD-SET domain and associated cysteine cluster at the C-terminus, related | transcript_product=Multidomain chromatinic protein with the following architecture: 3x PHD-bromo-3xPHD-SET domain and associated cysteine …	0.761722	0.753989	0.526422	0		GO:0018024,histone-lysine N-methyltransferase activity;GO:0046872,metal ion binding
NCLIV_003580-t26_1-p1	| transcript=NCLIV_003580-t26_1 | gene=NCLIV_003580 | organism=Neospora_caninum_Liverpool | gene_product=conserved hypothetical protein | transcript_product=conserved hypothetical protein | location=FR823381:1040346-1041218(-) | protein_length=290 | sequence_SO=chromosome | SO=protein_coding | is_pseudo=false	0.050969	0.754194	0.015902	-1
NCLIV_041530-t26_1-p1	| transcript=NCLIV_041530-t26_1 | gene=NCLIV_041530 | organism=Neospora_caninum_Liverpool | gene_product=conserved hypothetical protein | transcript_product=conserved hypothetical protein | location=FR823385:2527783-2532306(-) | protein_length=930 | sequence_SO=chromosome | SO=protein_coding | is_pseudo=false	0.155216	0.755519	0.646252	0	GO:0016021,integral component of membrane
NCLIV_061600-t26_1-p1	| transcript=NCLIV_061600-t26_1 | gene=NCLIV_061600 | organism=Neospora_caninum_Liverpool | gene_product=hypothetical protein | transcript_product=hypothetical protein | location=FR823393:1038515-1043893(-) | protein_length=469 | sequence_SO=chromosome | SO=protein_coding | is_pseudo=false	0.709075	0.755582	0.300655	0		GO:0004648,O-phospho-L-serine	GO:0006564,L-serine biosynthetic process
NCLIV_023040-t26_1-p1	| transcript=NCLIV_023040-t26_1 | gene=NCLIV_023040 | organism=Neospora_caninum_Liverpool | gene_product=hypothetical protein | transcript_product=hypothetical protein | location=FR823388:3326636-3329857(-) | protein_length=645 | sequence_SO=chromosome | SO=protein_coding | is_pseudo=false	0.23709	0.755743	0.583056	0	GO:0030127,COPII vesicle coat;GO:0000139,Golgi membrane	GO:0004402,histone acetyltransferase activity;GO:0005198,structural molecule activity	GO:0090114,COPII-coated vesicle budding;GO:1904263,positive regulation of TORC1 signaling;GO:0015031,protein transport	tgo:TGME49_201700,path:tgo03013,;tgo:TGME49_201700,path:tgo04141,
NCLIV_065180-t26_1-p1	| transcript=NCLIV_065180-t26_1 | gene=NCLIV_065180 | organism=Neospora_caninum_Liverpool | gene_product=GA28568, related | transcript_product=GA28568, related | location=FR823393:3902327-3908698(-) | protein_length=845 | sequence_SO=chromosome | SO=protein_coding | is_pseudo=false	0.91152	0.756373	0.651988	0	GO:0005868,cytoplasmic dynein complex	GO:0003777,microtubule motor activity	GO:0007018,microtubule-based movement
NCLIV_006160-t26_1-p1	| transcript=NCLIV_006160-t26_1 | gene=NCLIV_006160 | organism=Neospora_caninum_Liverpool | gene_product=multi-pass transmembrane protein, related | transcript_product=multi-pass transmembrane protein, related | location=FR823382:1450640-1463359(-) | protein_length=1645 | sequence_SO=chromosome | SO=protein_coding | is_pseudo=false	0.151977	0.756534	0.556438	0		GO:0008289,lipid binding
NCLIV_010590-t26_1-p1	| transcript=NCLIV_010590-t26_1 | gene=NCLIV_010590 | organism=Neospora_caninum_Liverpool | gene_product=putative WD-40 repeat protein | transcript_product=putative WD-40 repeat protein | location=FR823384:841122-847080(+) | protein_length=568 | sequence_SO=chromosome | SO=protein_coding | is_pseudo=false	0.207367	0.75736	0.628564	0	GO:0005737,cytoplasm;GO:0005874,microtubule	GO:0004381,fucosylgalactoside 3-alpha-galactosyltransferase activity	GO:0007049,cell cycle;GO:0051301,cell division
NCLIV_006180-t26_1-p1	| transcript=NCLIV_006180-t26_1 | gene=NCLIV_006180 | organism=Neospora_caninum_Liverpool | gene_product=putative duplicated carbonic anhydrase | transcript_product=putative duplicated carbonic anhydrase | location=FR823382:1484605-1486494(-) | protein_length=522 | sequence_SO=chromosome | SO=protein_coding | is_pseudo=false	0.031636	0.757674	0.044583	-1		GO:0004089,carbonate dehydratase activity;GO:0008270,zinc ion binding
NCLIV_044930-t26_1-p1	| transcript=NCLIV_044930-t26_1 | gene=NCLIV_044930 | organism=Neospora_caninum_Liverpool | gene_product=Sec7 domain containing protein, related | transcript_product=Sec7 domain containing protein, related | location=FR823391:132078-148491(-) | protein_length=3713 | sequence_SO=chromosome | SO=protein_coding | is_pseudo=false	0.28826	0.757871	0.373497	0		GO:0005086,ARF guanyl-nucleotide exchange factor activity	GO:0032012,regulation of ARF protein signal transduction
NCLIV_045400-t26_1-p1	| transcript=NCLIV_045400-t26_1 | gene=NCLIV_045400 | organism=Neospora_caninum_Liverpool | gene_product=hypothetical protein | transcript_product=hypothetical protein | location=FR823391:547423-550289(+) | protein_length=213 | sequence_SO=chromosome | SO=protein_coding | is_pseudo=false	0.468617	0.757892	0.67826	0	GO:0005634,nucleus	GO:0003676,nucleic acid binding;GO:0008270,zinc ion binding		tgo:TGME49_228000,path:tgo03040,
NCLIV_022540-t26_1-p1	| transcript=NCLIV_022540-t26_1 | gene=NCLIV_022540 | organism=Neospora_caninum_Liverpool | gene_product=conserved hypothetical protein | transcript_product=conserved hypothetical protein | location=FR823388:2883455-2886006(-) | protein_length=580 | sequence_SO=chromosome | SO=protein_coding | is_pseudo=false	0.053218	0.757964	0.18327	0
NCLIV_004270-t26_1-p1	| transcript=NCLIV_004270-t26_1 | gene=NCLIV_004270 | organism=Neospora_caninum_Liverpool | gene_product=putative protein kinase | transcript_product=putative protein kinase | location=FR823381:1569506-1577688(+) | protein_length=1118 | sequence_SO=chromosome | SO=protein_coding | is_pseudo=false	0.230116	0.758715	0.218426	0	GO:0016021,integral component of membrane	GO:0005524,ATP binding;GO:0004672,protein kinase activity
NCLIV_040120-t26_1-p1	| transcript=NCLIV_040120-t26_1 | gene=NCLIV_040120 | organism=Neospora_caninum_Liverpool | gene_product=hypothetical protein | transcript_product=hypothetical protein | location=FR823385:1306507-1313815(+) | protein_length=1081 | sequence_SO=chromosome | SO=protein_coding | is_pseudo=false	0.82713	0.758831	0.567667	0	GO:0005634,nucleus		GO:0042254,ribosome biogenesis
NCLIV_031550-t26_1-p1	| transcript=NCLIV_031550-t26_1 | gene=NCLIV_031550 | organism=Neospora_caninum_Liverpool | gene_product=unspecified product | transcript_product=unspecified product | location=FR823390:1207198-1208475(-) | protein_length=425 | sequence_SO=chromosome | SO=protein_coding | is_pseudo=false	0.438782	0.759119	0.171731	0		GO:0005524,ATP binding;GO:0004672,protein kinase activity
NCLIV_038580-t26_1-p1	| transcript=NCLIV_038580-t26_1 | gene=NCLIV_038580 | organism=Neospora_caninum_Liverpool | gene_product=putative RNA recognition motif-containing protein | transcript_product=putative RNA recognition motif-containing protein | location=FR823385:235847-242872(-) | protein_length=683 | sequence_SO=chromosome | SO=protein_coding | is_pseudo=false	0.60093	0.760135	0.702561	0		GO:0003723,RNA binding
NCLIV_029660-t26_1-p1	| transcript=NCLIV_029660-t26_1 | gene=NCLIV_029660 | organism=Neospora_caninum_Liverpool | gene_product=Proteophosphoglycan 5, related | transcript_product=Proteophosphoglycan 5, related | location=FR823389:4583368-4589853(+) | protein_length=1814 | sequence_SO=chromosome | SO=protein_coding | is_pseudo=false	0.560075	0.76092	0.419142	0
NCLIV_002120-t26_1-p1	| transcript=NCLIV_002120-t26_1 | gene=NCLIV_002120 | organism=Neospora_caninum_Liverpool | gene_product=hypothetical protein | transcript_product=hypothetical protein | location=FR823380:1963706-1994038(-) | protein_length=8243 | sequence_SO=chromosome | SO=protein_coding | is_pseudo=false	0.036505	0.76119	0.132492	0		GO:0004842,ubiquitin-protein transferase activity
NCLIV_028820-t26_1-p1	| transcript=NCLIV_028820-t26_1 | gene=NCLIV_028820 | organism=Neospora_caninum_Liverpool | gene_product=hypothetical protein | transcript_product=hypothetical protein | location=FR823389:3912232-3917417(-) | protein_length=587 | sequence_SO=chromosome | SO=protein_coding | is_pseudo=false	0.849709	0.761909	0.598183	0
NCLIV_020770-t26_1-p1	| transcript=NCLIV_020770-t26_1 | gene=NCLIV_020770 | organism=Neospora_caninum_Liverpool | gene_product=hypothetical protein | transcript_product=hypothetical protein | location=FR823388:1274960-1281688(-) | protein_length=521 | sequence_SO=chromosome | SO=protein_coding | is_pseudo=false	0.237794	0.761931	0.531065	0	GO:0005623,cell		GO:0045454,cell redox homeostasis
NCLIV_055230-t26_1-p1	| transcript=NCLIV_055230-t26_1 | gene=NCLIV_055230 | organism=Neospora_caninum_Liverpool | gene_product=putative serine/threonine protein phosphatase | transcript_product=putative serine/threonine protein phosphatase | location=FR823392:1730326-1736635(-) | protein_length=475 | sequence_SO=chromosome | SO=protein_coding | is_pseudo=false	0.995622	0.762637	0.467004	0		GO:0004721,phosphoprotein phosphatase activity
NCLIV_038540-t26_1-p1	| transcript=NCLIV_038540-t26_1 | gene=NCLIV_038540 | organism=Neospora_caninum_Liverpool | gene_product=rab22a, member RAS oncogene family, related | transcript_product=rab22a, member RAS oncogene family, related | location=FR823385:184437-187210(+) | protein_length=241 | sequence_SO=chromosome | SO=protein_coding | is_pseudo=false	0.401486	0.763697	0.275805	0		GO:0005525,GTP binding;GO:0003924,GTPase activity
NCLIV_037590-t26_1-p1	| transcript=NCLIV_037590-t26_1 | gene=NCLIV_037590 | organism=Neospora_caninum_Liverpool | gene_product=conserved hypothetical protein | transcript_product=conserved hypothetical protein | location=FR823390:6063320-6064487(-) | protein_length=210 | sequence_SO=chromosome | SO=protein_coding | is_pseudo=false	0.292268	0.763882	0.382866	0
NCLIV_040310-t26_1-p1	| transcript=NCLIV_040310-t26_1 | gene=NCLIV_040310 | organism=Neospora_caninum_Liverpool | gene_product=conserved hypothetical protein | transcript_product=conserved hypothetical protein | location=FR823385:1455656-1463395(-) | protein_length=1976 | sequence_SO=chromosome | SO=protein_coding | is_pseudo=false	0.177356	0.764096	0.481193	0
NCLIV_058180-t26_1-p1	| transcript=NCLIV_058180-t26_1 | gene=NCLIV_058180 | organism=Neospora_caninum_Liverpool | gene_product=unspecified product | transcript_product=unspecified product | location=FR823392:4389221-4390696(-) | protein_length=491 | sequence_SO=chromosome | SO=protein_coding | is_pseudo=false	0.580161	0.764721	0.059877	0
NCLIV_036700-t26_1-p1	| transcript=NCLIV_036700-t26_1 | gene=NCLIV_036700 | organism=Neospora_caninum_Liverpool | gene_product=putative M16 family peptidase | transcript_product=putative M16 family peptidase | location=FR823390:5327850-5335316(+) | protein_length=1408 | sequence_SO=chromosome | SO=protein_coding | is_pseudo=false	0.345773	0.765196	0.260045	0		GO:0046872,metal ion binding;GO:0008237,metallopeptidase activity
NCLIV_058850-t26_1-p1	| transcript=NCLIV_058850-t26_1 | gene=NCLIV_058850 | organism=Neospora_caninum_Liverpool | gene_product=putative erythrocyte-binding protein | transcript_product=putative erythrocyte-binding protein | location=FR823392:4862307-4864961(-) | protein_length=391 | sequence_SO=chromosome | SO=protein_coding | is_pseudo=false	0.209083	0.765339	0.686309	0
NCLIV_049600-t26_1-p1	| transcript=NCLIV_049600-t26_1 | gene=NCLIV_049600 | organism=Neospora_caninum_Liverpool | gene_product=30S ribosomal protein S8P, related | transcript_product=30S ribosomal protein S8P, related | location=FR823391:4144107-4146410(+) | protein_length=171 | sequence_SO=chromosome | SO=protein_coding | is_pseudo=false	0.129006	0.765696	0.299597	0	GO:0016021,integral component of membrane;GO:0005840,ribosome	GO:0003735,structural constituent of ribosome	GO:0006412,translation
NCLIV_070280-t26_1-p1	| transcript=NCLIV_070280-t26_1 | gene=NCLIV_070280 | organism=Neospora_caninum_Liverpool | gene_product=hypothetical protein | transcript_product=hypothetical protein | location=CADU01000338:122042-127093(-) | protein_length=472 | sequence_SO=contig | SO=protein_coding | is_pseudo=false	0.730266	0.766769	0.181156	0		GO:0005524,ATP binding;GO:0005509,calcium ion binding;GO:0004683,calmodulin-dependent protein kinase activity		tgo:TGME49_305860,path:tgo05145,
NCLIV_007110-t26_1-p1	| transcript=NCLIV_007110-t26_1 | gene=NCLIV_007110 | organism=Neospora_caninum_Liverpool | gene_product=hypothetical protein | transcript_product=hypothetical protein | location=FR823383:195587-197555(+) | protein_length=151 | sequence_SO=chromosome | SO=protein_coding | is_pseudo=false	0.121824	0.767618	0.3674	0	GO:0005840,ribosome
NCLIV_060470-t26_1-p1	| transcript=NCLIV_060470-t26_1 | gene=NCLIV_060470 | organism=Neospora_caninum_Liverpool | gene_product=hypothetical protein | transcript_product=hypothetical protein | location=FR823393:137678-147337(-) | protein_length=671 | sequence_SO=chromosome | SO=protein_coding | is_pseudo=false	0.147355	0.76802	0.167279	0		GO:0005524,ATP binding;GO:0004817,cysteine-tRNA ligase activity	GO:0006423,cysteinyl-tRNA aminoacylation	tgo:TGME49_299810,path:tgo00970,
NCLIV_054110-t26_1-p1	| transcript=NCLIV_054110-t26_1 | gene=NCLIV_054110 | organism=Neospora_caninum_Liverpool | gene_product=YHL017Wp-like protein, related | transcript_product=YHL017Wp-like protein, related | location=FR823392:799833-805133(+) | protein_length=733 | sequence_SO=chromosome | SO=protein_coding | is_pseudo=false	0.947945	0.768389	0.385346	0	GO:0016021,integral component of membrane
NCLIV_058000-t26_1-p1	| transcript=NCLIV_058000-t26_1 | gene=NCLIV_058000 | organism=Neospora_caninum_Liverpool | gene_product=putative alanine dehydrogenase | transcript_product=putative alanine dehydrogenase | location=FR823392:4271704-4273283(+) | protein_length=390 | sequence_SO=chromosome | SO=protein_coding | is_pseudo=false	0.186208	0.76847	0.151315	0		GO:0000286,alanine dehydrogenase activity	GO:0042853,L-alanine catabolic process
NCLIV_018220-t26_1-p1	| transcript=NCLIV_018220-t26_1 | gene=NCLIV_018220 | organism=Neospora_caninum_Liverpool | gene_product=Mitochondrial protein-like, related | transcript_product=Mitochondrial protein-like, related | location=FR823387:2376231-2384050(+) | protein_length=532 | sequence_SO=chromosome | SO=protein_coding | is_pseudo=false	0.710858	0.769197	0.559828	0	GO:0005739,mitochondrion	GO:0005524,ATP binding	GO:0034551,mitochondrial respiratory chain complex III assembly
NCLIV_050440-t26_1-p1	| transcript=NCLIV_050440-t26_1 | gene=NCLIV_050440 | organism=Neospora_caninum_Liverpool | gene_product=putative signal recognition particle domain-containing protein | transcript_product=putative signal recognition particle domain-containing protein | location=FR823391:4888514-4891267(+) | protein_length=917 | sequence_SO=chromosome | SO=protein_coding | is_pseudo=false	0.635533	0.769378	0.497018	0
NCLIV_007800-t26_1-p1	| transcript=NCLIV_007800-t26_1 | gene=NCLIV_007800 | organism=Neospora_caninum_Liverpool | gene_product=unspecified product | transcript_product=unspecified product | location=FR823383:730163-750795(+) | protein_length=1961 | sequence_SO=chromosome | SO=protein_coding | is_pseudo=false	0.213688	0.770219	0.216503	0
NCLIV_059680-t26_1-p1	| transcript=NCLIV_059680-t26_1 | gene=NCLIV_059680 | organism=Neospora_caninum_Liverpool | gene_product=CBR-IMB-2 protein, related | transcript_product=CBR-IMB-2 protein, related | location=FR823392:5582888-5588632(-) | protein_length=1026 | sequence_SO=chromosome | SO=protein_coding | is_pseudo=false	0.195961	0.770631	0.185385	0	GO:0005623,cell	GO:0008536,Ran GTPase binding	GO:0006606,protein import into nucleus
NCLIV_044830-t26_1-p1	| transcript=NCLIV_044830-t26_1 | gene=NCLIV_044830 | organism=Neospora_caninum_Liverpool | gene_product=putative RNA pseudouridine synthase domain containing protein | transcript_product=putative RNA pseudouridine synthase domain containing protein | location=FR823385:5451716-5471257(-) | protein_length=6415 | sequence_SO=chromosome | SO=protein_coding | is_pseudo=false	0.068222	0.770641	0.414979	0		GO:0009982,pseudouridine synthase activity;GO:0003723,RNA binding	GO:0001522,pseudouridine synthesis
NCLIV_002670-t26_1-p1	| transcript=NCLIV_002670-t26_1 | gene=NCLIV_002670 | organism=Neospora_caninum_Liverpool | gene_product=hypothetical protein | transcript_product=hypothetical protein | location=FR823381:235608-245158(+) | protein_length=1636 | sequence_SO=chromosome | SO=protein_coding | is_pseudo=false	0.901641	0.771185	0.571895	0
NCLIV_067470-t26_1-p1	| transcript=NCLIV_067470-t26_1 | gene=NCLIV_067470 | organism=Neospora_caninum_Liverpool | gene_product=hypothetical protein | transcript_product=hypothetical protein | location=FR823393:5631474-5633440(+) | protein_length=144 | sequence_SO=chromosome | SO=protein_coding | is_pseudo=false	0.262973	0.771239	0.60181	0		GO:0043565,sequence-specific DNA binding
NCLIV_004750-t26_1-p1	| transcript=NCLIV_004750-t26_1 | gene=NCLIV_004750 | organism=Neospora_caninum_Liverpool | gene_product=putative peptidase family M48 domain-containing protein | transcript_product=putative peptidase family M48 domain-containing protein | location=FR823382:133186-136835(+) | protein_length=429 | sequence_SO=chromosome | SO=protein_coding | is_pseudo=false	0.463455	0.771371	0.372232	0	GO:0030176,integral component of endoplasmic reticulum membrane	GO:0046872,metal ion binding;GO:0004222,metalloendopeptidase activity	GO:0071586,CAAX-box protein processing	tgo:TGME49_221170,path:tgo00900,;tgo:TGME49_221170,path:tgo01130,
NCLIV_016890-t26_1-p1	| transcript=NCLIV_016890-t26_1 | gene=NCLIV_016890 | organism=Neospora_caninum_Liverpool | gene_product=hypothetical protein | transcript_product=hypothetical protein | location=FR823387:1190396-1196509(+) | protein_length=612 | sequence_SO=chromosome | SO=protein_coding | is_pseudo=false	0.180322	0.771448	0.513163	0
NCLIV_036640-t26_1-p1	| transcript=NCLIV_036640-t26_1 | gene=NCLIV_036640 | organism=Neospora_caninum_Liverpool | gene_product=conserved hypothetical protein | transcript_product=conserved hypothetical protein | location=FR823390:5266448-5271697(-) | protein_length=885 | sequence_SO=chromosome | SO=protein_coding | is_pseudo=false	0.067485	0.771927	0.093226	0	GO:0005623,cell	GO:0016971,flavin-linked sulfhydryl oxidase activity	GO:0045454,cell redox homeostasis
NCLIV_034530-t26_1-p1	| transcript=NCLIV_034530-t26_1 | gene=NCLIV_034530 | organism=Neospora_caninum_Liverpool | gene_product=putative TCP-1/cpn60 family chaperonin | transcript_product=putative TCP-1/cpn60 family chaperonin | location=FR823390:3534047-3540287(+) | protein_length=542 | sequence_SO=chromosome | SO=protein_coding | is_pseudo=false	0.053987	0.77295	0.105502	0	GO:0005737,cytoplasm	GO:0005524,ATP binding;GO:0051082,unfolded protein binding	GO:0006457,protein folding
NCLIV_062670-t26_1-p1	| transcript=NCLIV_062670-t26_1 | gene=NCLIV_062670 | organism=Neospora_caninum_Liverpool | gene_product=hypothetical protein | transcript_product=hypothetical protein | location=FR823393:1948880-1950034(-) | protein_length=384 | sequence_SO=chromosome | SO=protein_coding | is_pseudo=false	0.376165	0.773315	0.70388	0
NCLIV_013540-t26_1-p1	| transcript=NCLIV_013540-t26_1 | gene=NCLIV_013540 | organism=Neospora_caninum_Liverpool | gene_product=hypothetical protein | transcript_product=hypothetical protein | location=FR823386:1214720-1217189(-) | protein_length=177 | sequence_SO=chromosome | SO=protein_coding | is_pseudo=false	0.008471	0.774568	0.025279	-1		GO:0047184,1-acylglycerophosphocholine O-acyltransferase activity;GO:0005509,calcium ion binding
NCLIV_067580-t26_1-p1	| transcript=NCLIV_067580-t26_1 | gene=NCLIV_067580 | organism=Neospora_caninum_Liverpool | gene_product=unspecified product | transcript_product=unspecified product | location=FR823393:5712030-5713232(-) | protein_length=400 | sequence_SO=chromosome | SO=protein_coding | is_pseudo=false	0.335368	0.775087	0.178506	0
NCLIV_056850-t26_1-p1	| transcript=NCLIV_056850-t26_1 | gene=NCLIV_056850 | organism=Neospora_caninum_Liverpool | gene_product=hypothetical protein | transcript_product=hypothetical protein | location=FR823392:3199964-3201756(-) | protein_length=306 | sequence_SO=chromosome | SO=protein_coding | is_pseudo=false	0.115579	0.777234	0.092034	0		GO:0020037,heme binding;GO:0046872,metal ion binding;GO:0016491,oxidoreductase activity
NCLIV_027850-t26_1-p1	| transcript=NCLIV_027850-t26_1 | gene=NCLIV_027850 | organism=Neospora_caninum_Liverpool | gene_product=unspecified product | transcript_product=unspecified product | location=FR823389:3124430-3126468(-) | protein_length=488 | sequence_SO=chromosome | SO=protein_coding | is_pseudo=false	0.781324	0.777245	0.033203	-1	GO:0016021,integral component of membrane
NCLIV_0245-t26_1-p1	| transcript=NCLIV_0245-t26_1 | gene=NCLIV_0245 | organism=Neospora_caninum_Liverpool | gene_product=NAD binding domain of 6-phosphogluconate dehydrogenase | transcript_product=NAD binding domain of 6-phosphogluconate dehydrogenase | location=FR823389:522992-527804(+) | protein_length=321 | sequence_SO=chromosome | SO=protein_coding | is_pseudo=false	0.065528	0.777977	0.209578	0		GO:0008679,2-hydroxy-3-oxopropionate reductase activity;GO:0051287,NAD binding;GO:0050661,NADP binding		tgo:TGME49_263430,path:tgo00280,;tgo:TGME49_263430,path:tgo01100,
NCLIV_045600-t26_1-p1	| transcript=NCLIV_045600-t26_1 | gene=NCLIV_045600 | organism=Neospora_caninum_Liverpool | gene_product=putative glycosyl transferase, group 1 domain containing protein | transcript_product=putative glycosyl transferase, group 1 domain containing protein | location=FR823391:682431-689086(-) | protein_length=449 | sequence_SO=chromosome | SO=protein_coding | is_pseudo=false	0.011826	0.778035	0.439768	0		GO:0016740,transferase activity
NCLIV_013320-t26_1-p1	| transcript=NCLIV_013320-t26_1 | gene=NCLIV_013320 | organism=Neospora_caninum_Liverpool | gene_product=hypothetical protein | transcript_product=hypothetical protein | location=FR823386:1021549-1022981(-) | protein_length=150 | sequence_SO=chromosome | SO=protein_coding | is_pseudo=false	0.000971	0.778775	0.301188	0	GO:0015935,small ribosomal subunit	GO:0003723,RNA binding;GO:0003735,structural constituent of ribosome	GO:0006412,translation	tgo:TGME49_213350,path:tgo03010,
NCLIV_003160-t26_1-p1	| transcript=NCLIV_003160-t26_1 | gene=NCLIV_003160 | organism=Neospora_caninum_Liverpool | gene_product=nicotinate phosphoribosyltransferase, related | transcript_product=nicotinate phosphoribosyltransferase, related | location=FR823381:704445-713039(+) | protein_length=591 | sequence_SO=chromosome | SO=protein_coding | is_pseudo=false	0.139102	0.778848	0.41111	0		GO:0004516,nicotinate phosphoribosyltransferase activity;GO:0004514,nicotinate-nucleotide diphosphorylase (carboxylating) activity	GO:0009435,NAD biosynthetic process;GO:0019358,nicotinate nucleotide salvage	tgo:TGME49_208530,path:tgo00760,;tgo:TGME49_208530,path:tgo01100,
NCLIV_032920-t26_1-p1	| transcript=NCLIV_032920-t26_1 | gene=NCLIV_032920 | organism=Neospora_caninum_Liverpool | gene_product=hypothetical protein | transcript_product=hypothetical protein | location=FR823390:2273847-2279670(+) | protein_length=560 | sequence_SO=chromosome | SO=protein_coding | is_pseudo=false	0.154479	0.778881	0.25091	0	GO:0005737,cytoplasm	GO:0003938,IMP dehydrogenase activity;GO:0046872,metal ion binding;GO:0000166,nucleotide binding	GO:0006177,GMP biosynthetic process	tgo:TGME49_233110,path:tgo00230,;tgo:TGME49_233110,path:tgo01100,;tgo:TGME49_233110,path:tgo01110,
NCLIV_040540-t26_1-p1	| transcript=NCLIV_040540-t26_1 | gene=NCLIV_040540 | organism=Neospora_caninum_Liverpool | gene_product=hypothetical protein | transcript_product=hypothetical protein | location=FR823385:1707652-1713736(-) | protein_length=434 | sequence_SO=chromosome | SO=protein_coding | is_pseudo=false	0.155424	0.778946	0.23324	0		GO:0003723,RNA binding
NCLIV_057950-t26_1-p1	| transcript=NCLIV_057950-t26_1 | gene=NCLIV_057950 | organism=Neospora_caninum_Liverpool | gene_product=unspecified product | transcript_product=unspecified product | location=FR823392:4235855-4242742(-) | protein_length=945 | sequence_SO=chromosome | SO=protein_coding | is_pseudo=false	0.003617	0.779209	0.312374	0	GO:0016021,integral component of membrane
NCLIV_052880-t26_1-p1	| transcript=NCLIV_052880-t26_1 | gene=NCLIV_052880 | organism=Neospora_caninum_Liverpool | gene_product=unspecified product | transcript_product=unspecified product | location=FR823391:6816507-6817088(-) | protein_length=193 | sequence_SO=chromosome | SO=protein_coding | is_pseudo=false	0.877093	0.779373	0.041231	-1	GO:0016021,integral component of membrane
NCLIV_042540-t26_1-p1	| transcript=NCLIV_042540-t26_1 | gene=NCLIV_042540 | organism=Neospora_caninum_Liverpool | gene_product=putative PBS lyase HEAT-like repeat domain-containing protein | transcript_product=putative PBS lyase HEAT-like repeat domain-containing protein | location=FR823385:3368479-3372407(-) | protein_length=455 | sequence_SO=chromosome | SO=protein_coding | is_pseudo=false	0.605442	0.779392	0.407452	0		GO:0019135,deoxyhypusine monooxygenase activity
NCLIV_058830-t26_1-p1	| transcript=NCLIV_058830-t26_1 | gene=NCLIV_058830 | organism=Neospora_caninum_Liverpool | gene_product=Superoxide dismutase, related | transcript_product=Superoxide dismutase, related | location=FR823392:4856271-4858231(-) | protein_length=288 | sequence_SO=chromosome | SO=protein_coding | is_pseudo=false	0.024696	0.779404	0.187083	0		GO:0046872,metal ion binding;GO:0004784,superoxide dismutase activity
NCLIV_053810-t26_1-p1	| transcript=NCLIV_053810-t26_1 | gene=NCLIV_053810 | organism=Neospora_caninum_Liverpool | gene_product=Os03g0795800 protein, related | transcript_product=Os03g0795800 protein, related | location=FR823392:552418-554366(+) | protein_length=265 | sequence_SO=chromosome | SO=protein_coding | is_pseudo=false	0.636073	0.780141	0.511732	0	GO:0016021,integral component of membrane
NCLIV_011550-t26_1-p1	| transcript=NCLIV_011550-t26_1 | gene=NCLIV_011550 | organism=Neospora_caninum_Liverpool | gene_product=novel protein (Zgc:77155), related | transcript_product=novel protein (Zgc:77155), related | location=FR823384:1651868-1656075(-) | protein_length=206 | sequence_SO=chromosome | SO=protein_coding | is_pseudo=false	0.100529	0.78027	0.087741	0		GO:0003723,RNA binding
NCLIV_024320-t26_1-p1	| transcript=NCLIV_024320-t26_1 | gene=NCLIV_024320 | organism=Neospora_caninum_Liverpool | gene_product=conserved hypothetical protein | transcript_product=conserved hypothetical protein | location=FR823389:396005-396928(-) | protein_length=75 | sequence_SO=chromosome | SO=protein_coding | is_pseudo=false	0.000425	0.780546	0.185155	0
NCLIV_053270-t26_1-p1	| transcript=NCLIV_053270-t26_1 | gene=NCLIV_053270 | organism=Neospora_caninum_Liverpool | gene_product=hypothetical protein | transcript_product=hypothetical protein | location=FR823392:119177-129226(+) | protein_length=1313 | sequence_SO=chromosome | SO=protein_coding | is_pseudo=false	0.195936	0.781017	0.400842	0		GO:0005524,ATP binding;GO:0004176,ATP-dependent peptidase activity;GO:0004252,serine-type endopeptidase activity	GO:0030163,protein catabolic process
NCLIV_057280-t26_1-p1	| transcript=NCLIV_057280-t26_1 | gene=NCLIV_057280 | organism=Neospora_caninum_Liverpool | gene_product=Peptidylprolyl isomerase D (Cyclophilin D) | transcript_product=Peptidylprolyl isomerase D (Cyclophilin D) | location=FR823392:3615523-3621668(+) | protein_length=578 | sequence_SO=chromosome | SO=protein_coding | is_pseudo=false	0.077528	0.782001	0.370507	0		GO:0001671,ATPase activator activity;GO:0051087,chaperone binding
NCLIV_003890-t26_1-p1	| transcript=NCLIV_003890-t26_1 | gene=NCLIV_003890 | organism=Neospora_caninum_Liverpool | gene_product=conserved hypothetical protein | transcript_product=conserved hypothetical protein | location=FR823381:1295737-1297467(-) | protein_length=384 | sequence_SO=chromosome | SO=protein_coding | is_pseudo=false	0.013282	0.78204	0.035925	-1
NCLIV_044860-t26_1-p1	| transcript=NCLIV_044860-t26_1 | gene=NCLIV_044860 | organism=Neospora_caninum_Liverpool | gene_product=hypothetical protein | transcript_product=hypothetical protein | location=FR823391:51782-61905(-) | protein_length=2208 | sequence_SO=chromosome | SO=protein_coding | is_pseudo=false	0.128793	0.782325	0.661484	0		GO:0005524,ATP binding;GO:0005509,calcium ion binding;GO:0004687,myosin light chain kinase activity
NCLIV_069130-t26_1-p1	| transcript=NCLIV_069130-t26_1 | gene=NCLIV_069130 | organism=Neospora_caninum_Liverpool | gene_product=hypothetical protein, conserved | transcript_product=hypothetical protein, conserved | location=CADU01000292:12875-18403(-) | protein_length=813 | sequence_SO=contig | SO=protein_coding | is_pseudo=false	0.262901	0.783054	0.510295	0
NCLIV_021570-t26_1-p1	| transcript=NCLIV_021570-t26_1 | gene=NCLIV_021570 | organism=Neospora_caninum_Liverpool | gene_product=conserved hypothetical protein | transcript_product=conserved hypothetical protein | location=FR823388:2046438-2048789(-) | protein_length=783 | sequence_SO=chromosome | SO=protein_coding | is_pseudo=false	0.073205	0.7838	0.215487	0
NCLIV_051340-t26_1-p1	| transcript=NCLIV_051340-t26_1 | gene=NCLIV_051340 | organism=Neospora_caninum_Liverpool | gene_product=putative toxofilin | transcript_product=putative toxofilin | location=FR823391:5593322-5594197(+) | protein_length=291 | sequence_SO=chromosome | SO=protein_coding | is_pseudo=false	0.4171	0.783857	0.595008	0
NCLIV_029060-t26_1-p1	| transcript=NCLIV_029060-t26_1 | gene=NCLIV_029060 | organism=Neospora_caninum_Liverpool | gene_product=conserved hypothetical protein | transcript_product=conserved hypothetical protein | location=FR823389:4167255-4168931(-) | protein_length=256 | sequence_SO=chromosome | SO=protein_coding | is_pseudo=false	0.37014	0.784595	0.684087	0			GO:0035556,intracellular signal transduction
NCLIV_014770-t26_1-p1	| transcript=NCLIV_014770-t26_1 | gene=NCLIV_014770 | organism=Neospora_caninum_Liverpool | gene_product=hypothetical protein | transcript_product=hypothetical protein | location=FR823386:2160573-2161154(+) | protein_length=193 | sequence_SO=chromosome | SO=protein_coding | is_pseudo=false	0.345139	0.784717	0.574558	0
NCLIV_002130-t26_1-p1	| transcript=NCLIV_002130-t26_1 | gene=NCLIV_002130 | organism=Neospora_caninum_Liverpool | gene_product=putative ubiquinone/menaquinone biosynthesis methyltransferae | transcript_product=putative ubiquinone/menaquinone biosynthesis methyltransferae | location=FR823380:1998753-2000150(-) | protein_length=465 | sequence_SO=chromosome | SO=protein_coding | is_pseudo=false	0.870874	0.784823	0.170594	0	GO:0031314,extrinsic component of mitochondrial inner membrane	GO:0043333,2-octaprenyl-6-methoxy-1,4-benzoquinone methylase activity	GO:0006744,ubiquinone biosynthetic process
NCLIV_030820-t26_1-p1	| transcript=NCLIV_030820-t26_1 | gene=NCLIV_030820 | organism=Neospora_caninum_Liverpool | gene_product=conserved hypothetical protein | transcript_product=conserved hypothetical protein | location=FR823390:607160-608092(-) | protein_length=142 | sequence_SO=chromosome | SO=protein_coding | is_pseudo=false	0.558371	0.785062	0.462993	0		GO:0003676,nucleic acid binding
NCLIV_019600-t26_1-p1	| transcript=NCLIV_019600-t26_1 | gene=NCLIV_019600 | organism=Neospora_caninum_Liverpool | gene_product=hypothetical protein | transcript_product=hypothetical protein | location=FR823388:274146-276724(+) | protein_length=214 | sequence_SO=chromosome | SO=protein_coding | is_pseudo=false	0.748207	0.785097	0.240589	0	GO:0030126,COPI vesicle coat		GO:0006890,retrograde vesicle-mediated transport, Golgi to endoplasmic reticulum
NCLIV_049100-t26_1-p1	| transcript=NCLIV_049100-t26_1 | gene=NCLIV_049100 | organism=Neospora_caninum_Liverpool | gene_product=Ribosomal protein S19e, related | transcript_product=Ribosomal protein S19e, related | location=FR823391:3700369-3701671(-) | protein_length=160 | sequence_SO=chromosome | SO=protein_coding | is_pseudo=false	0.31834	0.785256	0.297525	0	GO:0005840,ribosome	GO:0003735,structural constituent of ribosome	GO:0006412,translation
NCLIV_056520-t26_1-p1	| transcript=NCLIV_056520-t26_1 | gene=NCLIV_056520 | organism=Neospora_caninum_Liverpool | gene_product=Rab1-prov protein, related | transcript_product=Rab1-prov protein, related | location=FR823392:2892060-2894809(+) | protein_length=212 | sequence_SO=chromosome | SO=protein_coding | is_pseudo=false	0.772495	0.785316	0.498693	0		GO:0005525,GTP binding;GO:0003924,GTPase activity
NCLIV_063100-t26_1-p1	| transcript=NCLIV_063100-t26_1 | gene=NCLIV_063100 | organism=Neospora_caninum_Liverpool | gene_product=conserved hypothetical protein | transcript_product=conserved hypothetical protein | location=FR823393:2308771-2313355(-) | protein_length=648 | sequence_SO=chromosome | SO=protein_coding | is_pseudo=false	0.05561	0.785318	0.144868	0
NCLIV_000690-t26_1-p1	| transcript=NCLIV_000690-t26_1 | gene=NCLIV_000690 | organism=Neospora_caninum_Liverpool | gene_product=hypothetical protein | transcript_product=hypothetical protein | location=FR823380:554096-561612(+) | protein_length=563 | sequence_SO=chromosome | SO=protein_coding | is_pseudo=false	0.180918	0.78551	0.470373	0				tgo:TGME49_239930,path:tgo03040,
NCLIV_031610-t26_1-p1	| transcript=NCLIV_031610-t26_1 | gene=NCLIV_031610 | organism=Neospora_caninum_Liverpool | gene_product=Glucosamine--fructose-6-phosphate aminotransferase (Isomerizing), related | transcript_product=Glucosamine--fructose-6-phosphate aminotransferase (Isomerizing), related | location=FR823390:1258995-1262039(-) | protein_length=901 | sequence_SO=chromosome | SO=protein_coding | is_pseudo=false	0.15002	0.785667	0.511509	0		GO:0097367,carbohydrate derivative binding;GO:0004360,glutamine-fructose-6-phosphate transaminase (isomerizing) activity	GO:1901137,carbohydrate derivative biosynthetic process	tgo:TGME49_231350,path:tgo00250,;tgo:TGME49_231350,path:tgo00520,;tgo:TGME49_231350,path:tgo01100,;tgo:TGME49_231350,path:tgo01130,
NCLIV_010010-t26_1-p1	| transcript=NCLIV_010010-t26_1 | gene=NCLIV_010010 | organism=Neospora_caninum_Liverpool | gene_product=het-R, related | transcript_product=het-R, related | location=FR823384:376805-380585(-) | protein_length=515 | sequence_SO=chromosome | SO=protein_coding | is_pseudo=false	0.150131	0.78654	0.463513	0	GO:0000974,Prp19 complex	GO:0004402,histone acetyltransferase activity;GO:0061630,ubiquitin protein ligase activity	GO:0006281,DNA repair;GO:0000398,mRNA splicing, via spliceosome	tgo:TGME49_320210,path:tgo03040,;tgo:TGME49_320210,path:tgo04120,
NCLIV_032200-t26_1-p1	| transcript=NCLIV_032200-t26_1 | gene=NCLIV_032200 | organism=Neospora_caninum_Liverpool | gene_product=conserved hypothetical protein | transcript_product=conserved hypothetical protein | location=FR823390:1824677-1827452(-) | protein_length=319 | sequence_SO=chromosome | SO=protein_coding | is_pseudo=false	0.780405	0.786699	0.636509	0	GO:0005672,transcription factor TFIIA complex		GO:0006367,transcription initiation from RNA polymerase II promoter
NCLIV_069600-t26_1-p1	| transcript=NCLIV_069600-t26_1 | gene=NCLIV_069600 | organism=Neospora_caninum_Liverpool | gene_product=hypothetical protein, conserved | transcript_product=hypothetical protein, conserved | location=CADU01000310:735-3488(+) | protein_length=268 | sequence_SO=contig | SO=protein_coding | is_pseudo=false	0.185775	0.78774	0.07329	0
NCLIV_021510-t26_1-p1	| transcript=NCLIV_021510-t26_1 | gene=NCLIV_021510 | organism=Neospora_caninum_Liverpool | gene_product=conserved hypothetical protein | transcript_product=conserved hypothetical protein | location=FR823388:2002976-2006962(-) | protein_length=227 | sequence_SO=chromosome | SO=protein_coding | is_pseudo=false	0.103619	0.788526	0.52973	0
NCLIV_053330-t26_1-p1	| transcript=NCLIV_053330-t26_1 | gene=NCLIV_053330 | organism=Neospora_caninum_Liverpool | gene_product=conserved hypothetical protein | transcript_product=conserved hypothetical protein | location=FR823392:165861-168968(-) | protein_length=660 | sequence_SO=chromosome | SO=protein_coding | is_pseudo=false	0.263815	0.788694	0.028522	-1
NCLIV_028090-t26_1-p1	| transcript=NCLIV_028090-t26_1 | gene=NCLIV_028090 | organism=Neospora_caninum_Liverpool | gene_product=conserved hypothetical protein | transcript_product=conserved hypothetical protein | location=FR823389:3284481-3284978(+) | protein_length=165 | sequence_SO=chromosome | SO=protein_coding | is_pseudo=false	0.175861	0.78888	0.173857	0
NCLIV_043070-t26_1-p1	| transcript=NCLIV_043070-t26_1 | gene=NCLIV_043070 | organism=Neospora_caninum_Liverpool | gene_product=hypothetical protein | transcript_product=hypothetical protein | location=FR823385:3883014-3885176(+) | protein_length=244 | sequence_SO=chromosome | SO=protein_coding | is_pseudo=false	0.019778	0.789249	0.567779	0		GO:0003723,RNA binding		tgo:TGME49_291330,path:tgo03013,;tgo:TGME49_291330,path:tgo03015,;tgo:TGME49_291330,path:tgo03040,
NCLIV_063150-t26_1-p1	| transcript=NCLIV_063150-t26_1 | gene=NCLIV_063150 | organism=Neospora_caninum_Liverpool | gene_product=Serpin peptidase inhibitor, clade B (Ovalbumin) | transcript_product=Serpin peptidase inhibitor, clade B (Ovalbumin) | location=FR823393:2338793-2340555(+) | protein_length=413 | sequence_SO=chromosome | SO=protein_coding | is_pseudo=false	0.882887	0.791058	0.231108	0	GO:0005615,extracellular space
NCLIV_014100-t26_1-p1	| transcript=NCLIV_014100-t26_1 | gene=NCLIV_014100 | organism=Neospora_caninum_Liverpool | gene_product=conserved hypothetical protein | transcript_product=conserved hypothetical protein | location=FR823386:1620651-1622334(+) | protein_length=217 | sequence_SO=chromosome | SO=protein_coding | is_pseudo=false	0.065032	0.791662	0.412957	0	GO:0016021,integral component of membrane
NCLIV_014940-t26_1-p1	| transcript=NCLIV_014940-t26_1 | gene=NCLIV_014940 | organism=Neospora_caninum_Liverpool | gene_product=conserved hypothetical protein | transcript_product=conserved hypothetical protein | location=FR823386:2276610-2280942(+) | protein_length=1089 | sequence_SO=chromosome | SO=protein_coding | is_pseudo=false	0.182373	0.791937	0.561455	0
NCLIV_055800-t26_1-p1	| transcript=NCLIV_055800-t26_1 | gene=NCLIV_055800 | organism=Neospora_caninum_Liverpool | gene_product=Serine/threonine protein phosphatase 5, related | transcript_product=Serine/threonine protein phosphatase 5, related | location=FR823392:2249842-2254332(-) | protein_length=598 | sequence_SO=chromosome | SO=protein_coding | is_pseudo=false	0.020101	0.792221	0.627881	0		GO:0004721,phosphoprotein phosphatase activity
NCLIV_070010-t26_1-p1	| transcript=NCLIV_070010-t26_1 | gene=NCLIV_070010 | organism=Neospora_caninum_Liverpool | gene_product=hypothetical protein, conserved | transcript_product=hypothetical protein, conserved | location=CADU01000332:14898-30177(-) | protein_length=2995 | sequence_SO=contig | SO=protein_coding | is_pseudo=false	0.017302	0.792528	0.040319	-1	GO:0016021,integral component of membrane
NCLIV_028550-t26_1-p1	| transcript=NCLIV_028550-t26_1 | gene=NCLIV_028550 | organism=Neospora_caninum_Liverpool | gene_product=conserved hypothetical protein | transcript_product=conserved hypothetical protein | location=FR823389:3666485-3668134(-) | protein_length=168 | sequence_SO=chromosome | SO=protein_coding | is_pseudo=false	0.009165	0.793221	0.448606	0	GO:0016021,integral component of membrane
NCLIV_028370-t26_1-p1	| transcript=NCLIV_028370-t26_1 | gene=NCLIV_028370 | organism=Neospora_caninum_Liverpool | gene_product=hypothetical protein | transcript_product=hypothetical protein | location=FR823389:3496441-3504505(+) | protein_length=928 | sequence_SO=chromosome | SO=protein_coding | is_pseudo=false	0.870386	0.793294	0.758192	0		GO:0005524,ATP binding	GO:0019538,protein metabolic process
NCLIV_034900-t26_1-p1	| transcript=NCLIV_034900-t26_1 | gene=NCLIV_034900 | organism=Neospora_caninum_Liverpool | gene_product=putative casein kinase II beta chain | transcript_product=putative casein kinase II beta chain | location=FR823390:3833802-3836750(+) | protein_length=365 | sequence_SO=chromosome | SO=protein_coding | is_pseudo=false	0.512421	0.793417	0.393487	0	GO:0005956,protein kinase CK2 complex	GO:0016301,kinase activity;GO:0019887,protein kinase regulator activity		tgo:TGME49_272400,path:tgo03008,
NCLIV_005630-t26_1-p1	| transcript=NCLIV_005630-t26_1 | gene=NCLIV_005630 | organism=Neospora_caninum_Liverpool | gene_product=conserved hypothetical protein | transcript_product=conserved hypothetical protein | location=FR823382:962944-971600(-) | protein_length=2520 | sequence_SO=chromosome | SO=protein_coding | is_pseudo=false	0.539836	0.793724	0.764138	0			GO:0097428,protein maturation by iron-sulfur cluster transfer
NCLIV_020650-t26_1-p1	| transcript=NCLIV_020650-t26_1 | gene=NCLIV_020650 | organism=Neospora_caninum_Liverpool | gene_product=putative splicing factor 3B subunit 1 | transcript_product=putative splicing factor 3B subunit 1 | location=FR823388:1178390-1186840(-) | protein_length=1392 | sequence_SO=chromosome | SO=protein_coding | is_pseudo=false	0.87604	0.793803	0.631684	0		GO:0003729,mRNA binding	GO:0000245,spliceosomal complex assembly	tgo:TGME49_205010,path:tgo03040,
NCLIV_019590-t26_1-p1	| transcript=NCLIV_019590-t26_1 | gene=NCLIV_019590 | organism=Neospora_caninum_Liverpool | gene_product=Selenophosphate synthase, related | transcript_product=Selenophosphate synthase, related | location=FR823388:263677-272196(-) | protein_length=1288 | sequence_SO=chromosome | SO=protein_coding | is_pseudo=false	0.042694	0.793868	0.317655	0		GO:0005524,ATP binding;GO:0016301,kinase activity;GO:0016491,oxidoreductase activity
NCLIV_058500-t26_1-p1	| transcript=NCLIV_058500-t26_1 | gene=NCLIV_058500 | organism=Neospora_caninum_Liverpool | gene_product=putative EF hand domain-containing protein | transcript_product=putative EF hand domain-containing protein | location=FR823392:4651651-4678291(+) | protein_length=6326 | sequence_SO=chromosome | SO=protein_coding | is_pseudo=false	0.036634	0.794238	0.724362	0		GO:0005509,calcium ion binding
NCLIV_030860-t26_1-p1	| transcript=NCLIV_030860-t26_1 | gene=NCLIV_030860 | organism=Neospora_caninum_Liverpool | gene_product=conserved hypothetical protein | transcript_product=conserved hypothetical protein | location=FR823390:636551-639594(+) | protein_length=564 | sequence_SO=chromosome | SO=protein_coding | is_pseudo=false	0.008971	0.794562	0.033457	-1
NCLIV_029540-t26_1-p1	| transcript=NCLIV_029540-t26_1 | gene=NCLIV_029540 | organism=Neospora_caninum_Liverpool | gene_product=putative WD domain, G-beta repeat-containing protein | transcript_product=putative WD domain, G-beta repeat-containing protein | location=FR823389:4499462-4502952(+) | protein_length=987 | sequence_SO=chromosome | SO=protein_coding | is_pseudo=false	0.420735	0.795254	0.716886	0
NCLIV_041740-t26_1-p1	| transcript=NCLIV_041740-t26_1 | gene=NCLIV_041740 | organism=Neospora_caninum_Liverpool | gene_product=conserved hypothetical protein | transcript_product=conserved hypothetical protein | location=FR823385:2727116-2731942(+) | protein_length=950 | sequence_SO=chromosome | SO=protein_coding | is_pseudo=false	0.080893	0.795302	0.552658	0
NCLIV_024360-t26_1-p1	| transcript=NCLIV_024360-t26_1 | gene=NCLIV_024360 | organism=Neospora_caninum_Liverpool | gene_product=hypothetical protein | transcript_product=hypothetical protein | location=FR823389:431234-435600(+) | protein_length=763 | sequence_SO=chromosome | SO=protein_coding | is_pseudo=false	0.314894	0.795332	0.533198	0		GO:0004402,histone acetyltransferase activity
NCLIV_043790-t26_1-p1	| transcript=NCLIV_043790-t26_1 | gene=NCLIV_043790 | organism=Neospora_caninum_Liverpool | gene_product=hypothetical protein | transcript_product=hypothetical protein | location=FR823385:4429879-4432458(+) | protein_length=859 | sequence_SO=chromosome | SO=protein_coding | is_pseudo=false	0.364724	0.795633	0.606223	0		GO:0016763,transferase activity, transferring pentosyl groups	GO:0006400,tRNA modification
NCLIV_019870-t26_1-p1	| transcript=NCLIV_019870-t26_1 | gene=NCLIV_019870 | organism=Neospora_caninum_Liverpool | gene_product=conserved hypothetical protein | transcript_product=conserved hypothetical protein | location=FR823388:534922-542125(-) | protein_length=1223 | sequence_SO=chromosome | SO=protein_coding | is_pseudo=false	0.969615	0.795715	0.447912	0
NCLIV_011730-t26_1-p1	| transcript=NCLIV_011730-t26_1 | gene=NCLIV_011730 | organism=Neospora_caninum_Liverpool | gene_product=unspecified product | transcript_product=unspecified product | location=FR823384:1808985-1810607(-) | protein_length=540 | sequence_SO=chromosome | SO=protein_coding | is_pseudo=false	0.94827	0.795789	0.252938	0		GO:0005524,ATP binding;GO:0004672,protein kinase activity
NCLIV_068040-t26_1-p1	| transcript=NCLIV_068040-t26_1 | gene=NCLIV_068040 | organism=Neospora_caninum_Liverpool | gene_product=hypothetical protein | transcript_product=hypothetical protein | location=FR823393:5962148-5967561(-) | protein_length=237 | sequence_SO=chromosome | SO=protein_coding | is_pseudo=false	0.434277	0.796146	0.73016	0	GO:0005783,endoplasmic reticulum	GO:0004582,dolichyl-phosphate beta-D-mannosyltransferase activity	GO:0006486,protein glycosylation	tgo:TGME49_277970,path:tgo00510,;tgo:TGME49_277970,path:tgo01100,
NCLIV_051450-t26_1-p1	| transcript=NCLIV_051450-t26_1 | gene=NCLIV_051450 | organism=Neospora_caninum_Liverpool | gene_product=putative centromere/microtubule binding protein | transcript_product=putative centromere/microtubule binding protein | location=FR823391:5687637-5692545(-) | protein_length=503 | sequence_SO=chromosome | SO=protein_coding | is_pseudo=false	0.952605	0.796315	0.729681	0		GO:0009982,pseudouridine synthase activity;GO:0003723,RNA binding	GO:0001522,pseudouridine synthesis;GO:0006396,RNA processing	tgo:TGME49_214210,path:tgo03008,
NCLIV_065090-t26_1-p1	| transcript=NCLIV_065090-t26_1 | gene=NCLIV_065090 | organism=Neospora_caninum_Liverpool | gene_product=conserved hypothetical protein | transcript_product=conserved hypothetical protein | location=FR823393:3848454-3850541(+) | protein_length=695 | sequence_SO=chromosome | SO=protein_coding | is_pseudo=false	0.131032	0.796334	0.143363	0		GO:0001735,prenylcysteine oxidase activity	GO:0030328,prenylcysteine catabolic process
NCLIV_056110-t26_1-p1	| transcript=NCLIV_056110-t26_1 | gene=NCLIV_056110 | organism=Neospora_caninum_Liverpool | gene_product=putative small heat shock protein 21 | transcript_product=putative small heat shock protein 21 | location=FR823392:2559152-2561255(+) | protein_length=194 | sequence_SO=chromosome | SO=protein_coding | is_pseudo=false	0.190801	0.796454	0.783448	0
NCLIV_011590-t26_1-p1	| transcript=NCLIV_011590-t26_1 | gene=NCLIV_011590 | organism=Neospora_caninum_Liverpool | gene_product=hypothetical protein | transcript_product=hypothetical protein | location=FR823384:1681528-1686936(+) | protein_length=413 | sequence_SO=chromosome | SO=protein_coding | is_pseudo=false	0.642606	0.796792	0.562492	0		GO:0019781,NEDD8 activating enzyme activity	GO:0045116,protein neddylation	tgo:TGME49_211390,path:tgo04120,
NCLIV_062250-t26_1-p1	| transcript=NCLIV_062250-t26_1 | gene=NCLIV_062250 | organism=Neospora_caninum_Liverpool | gene_product=conserved hypothetical protein | transcript_product=conserved hypothetical protein | location=FR823393:1597895-1605400(+) | protein_length=1583 | sequence_SO=chromosome | SO=protein_coding | is_pseudo=false	0.160155	0.797023	0.628172	0
NCLIV_062460-t26_1-p1	| transcript=NCLIV_062460-t26_1 | gene=NCLIV_062460 | organism=Neospora_caninum_Liverpool | gene_product=conserved hypothetical protein | transcript_product=conserved hypothetical protein | location=FR823393:1714603-1724203(-) | protein_length=1998 | sequence_SO=chromosome | SO=protein_coding | is_pseudo=false	0.185497	0.797099	0.088971	0
NCLIV_012860-t26_1-p1	| transcript=NCLIV_012860-t26_1 | gene=NCLIV_012860 | organism=Neospora_caninum_Liverpool | gene_product=Leucyl-tRNA synthetase 2, related | transcript_product=Leucyl-tRNA synthetase 2, related | location=FR823386:559621-569957(-) | protein_length=1160 | sequence_SO=chromosome | SO=protein_coding | is_pseudo=false	0.115833	0.79773	0.157497	0		GO:0002161,aminoacyl-tRNA editing activity;GO:0005524,ATP binding;GO:0004823,leucine-tRNA ligase activity	GO:0006429,leucyl-tRNA aminoacylation	tgo:TGME49_292080,path:tgo00970,
NCLIV_046010-t26_1-p1	| transcript=NCLIV_046010-t26_1 | gene=NCLIV_046010 | organism=Neospora_caninum_Liverpool | gene_product=conserved hypothetical protein | transcript_product=conserved hypothetical protein | location=FR823391:994849-1004627(+) | protein_length=1102 | sequence_SO=chromosome | SO=protein_coding | is_pseudo=false	0.405382	0.799215	0.770096	0
NCLIV_004790-t26_1-p1	| transcript=NCLIV_004790-t26_1 | gene=NCLIV_004790 | organism=Neospora_caninum_Liverpool | gene_product=putative 18 kDa cyclophilin | transcript_product=putative 18 kDa cyclophilin | location=FR823382:164464-166110(+) | protein_length=178 | sequence_SO=chromosome | SO=protein_coding | is_pseudo=false	0.05122	0.799661	0.10444	0		GO:0003755,peptidyl-prolyl cis-trans isomerase activity	GO:0006457,protein folding
NCLIV_000830-t26_1-p1	| transcript=NCLIV_000830-t26_1 | gene=NCLIV_000830 | organism=Neospora_caninum_Liverpool | gene_product=conserved hypothetical protein | transcript_product=conserved hypothetical protein | location=FR823380:694687-697392(-) | protein_length=232 | sequence_SO=chromosome | SO=protein_coding | is_pseudo=false	0.157523	0.799762	0.602315	0		GO:0044548,S100 protein binding;GO:0015631,tubulin binding;GO:0031625,ubiquitin protein ligase binding
NCLIV_050590-t26_1-p1	| transcript=NCLIV_050590-t26_1 | gene=NCLIV_050590 | organism=Neospora_caninum_Liverpool | gene_product=GL11864, related | transcript_product=GL11864, related | location=FR823391:5000196-5004404(+) | protein_length=503 | sequence_SO=chromosome | SO=protein_coding | is_pseudo=false	0.174044	0.800046	0.219988	0		GO:0003723,RNA binding
NCLIV_033690-t26_1-p1	| transcript=NCLIV_033690-t26_1 | gene=NCLIV_033690 | organism=Neospora_caninum_Liverpool | gene_product=hypothetical protein | transcript_product=hypothetical protein | location=FR823390:2872887-2876417(-) | protein_length=756 | sequence_SO=chromosome | SO=protein_coding | is_pseudo=false	0.845702	0.80059	0.607811	0
NCLIV_019780-t26_1-p1	| transcript=NCLIV_019780-t26_1 | gene=NCLIV_019780 | organism=Neospora_caninum_Liverpool | gene_product=putative KH domain containing protein | transcript_product=putative KH domain containing protein | location=FR823388:449616-452319(+) | protein_length=762 | sequence_SO=chromosome | SO=protein_coding | is_pseudo=false	0.6056	0.800928	0.53836	0
NCLIV_007580-t26_1-p1	| transcript=NCLIV_007580-t26_1 | gene=NCLIV_007580 | organism=Neospora_caninum_Liverpool | gene_product=hypothetical protein | transcript_product=hypothetical protein | location=FR823383:550597-561060(+) | protein_length=1601 | sequence_SO=chromosome | SO=protein_coding | is_pseudo=false	0.152101	0.801955	0.334676	0	GO:0016021,integral component of membrane	GO:0033919,glucan 1,3-alpha-glucosidase activity	GO:0005975,carbohydrate metabolic process	tgo:TGME49_253030,path:tgo00510,;tgo:TGME49_253030,path:tgo01100,;tgo:TGME49_253030,path:tgo04141,
NCLIV_064950-t26_1-p1	| transcript=NCLIV_064950-t26_1 | gene=NCLIV_064950 | organism=Neospora_caninum_Liverpool | gene_product=hypothetical protein | transcript_product=hypothetical protein | location=FR823393:3745836-3749315(+) | protein_length=505 | sequence_SO=chromosome | SO=protein_coding | is_pseudo=false	0.032325	0.802111	0.072531	0				tgo:TGME49_248810,path:tgo03030,;tgo:TGME49_248810,path:tgo03420,;tgo:TGME49_248810,path:tgo03430,;tgo:TGME49_248810,path:tgo03440,
NCLIV_059830-t26_1-p1	| transcript=NCLIV_059830-t26_1 | gene=NCLIV_059830 | organism=Neospora_caninum_Liverpool | gene_product=conserved hypothetical protein | transcript_product=conserved hypothetical protein | location=FR823392:5686195-5687406(+) | protein_length=188 | sequence_SO=chromosome | SO=protein_coding | is_pseudo=false	0.07025	0.802689	0.165149	0
NCLIV_030930-t26_1-p1	| transcript=NCLIV_030930-t26_1 | gene=NCLIV_030930 | organism=Neospora_caninum_Liverpool | gene_product=putative peroxiredoxin 3 | transcript_product=putative peroxiredoxin 3 | location=FR823390:701301-703523(-) | protein_length=289 | sequence_SO=chromosome | SO=protein_coding | is_pseudo=false	0.552422	0.803083	0.187286	0	GO:0005623,cell	GO:0004601,peroxidase activity;GO:0051920,peroxiredoxin activity	GO:0045454,cell redox homeostasis
NCLIV_030480-t26_1-p1	| transcript=NCLIV_030480-t26_1 | gene=NCLIV_030480 | organism=Neospora_caninum_Liverpool | gene_product=hypothetical protein | transcript_product=hypothetical protein | location=FR823390:331387-336214(-) | protein_length=414 | sequence_SO=chromosome | SO=protein_coding | is_pseudo=false	0.050301	0.804366	0.250751	0		GO:0004843,thiol-dependent ubiquitin-specific protease activity	GO:0016579,protein deubiquitination	tgo:TGME49_229650,path:tgo04141,
NCLIV_067060-t26_1-p1	| transcript=NCLIV_067060-t26_1 | gene=NCLIV_067060 | organism=Neospora_caninum_Liverpool | gene_product=hypothetical protein | transcript_product=hypothetical protein | location=FR823393:5342038-5344659(+) | protein_length=98 | sequence_SO=chromosome | SO=protein_coding | is_pseudo=false	0.01498	0.804372	0.735159	0	GO:0005681,spliceosomal complex	GO:0003723,RNA binding	GO:0000398,mRNA splicing, via spliceosome;GO:0000956,nuclear-transcribed mRNA catabolic process
NCLIV_017650-t26_1-p1	| transcript=NCLIV_017650-t26_1 | gene=NCLIV_017650 | organism=Neospora_caninum_Liverpool | gene_product=hypothetical protein | transcript_product=hypothetical protein | location=FR823387:1839754-1875102(+) | protein_length=8896 | sequence_SO=chromosome | SO=protein_coding | is_pseudo=false	0.175183	0.804665	0.457122	0		GO:0005524,ATP binding;GO:0016887,ATPase activity
NCLIV_041760-t26_1-p1	| transcript=NCLIV_041760-t26_1 | gene=NCLIV_041760 | organism=Neospora_caninum_Liverpool | gene_product=conserved hypothetical protein | transcript_product=conserved hypothetical protein | location=FR823385:2746682-2751797(+) | protein_length=1027 | sequence_SO=chromosome | SO=protein_coding | is_pseudo=false	0.283163	0.805048	0.619149	0	GO:0005732,small nucleolar ribonucleoprotein complex	GO:0003723,RNA binding	GO:0000493,box H/ACA snoRNP assembly;GO:0001522,pseudouridine synthesis;GO:0042254,ribosome biogenesis
NCLIV_058420-t26_1-p1	| transcript=NCLIV_058420-t26_1 | gene=NCLIV_058420 | organism=Neospora_caninum_Liverpool | gene_product=conserved hypothetical protein | transcript_product=conserved hypothetical protein | location=FR823392:4573846-4575392(-) | protein_length=190 | sequence_SO=chromosome | SO=protein_coding | is_pseudo=false	0.388328	0.805814	0.791291	0
NCLIV_047440-t26_1-p1	| transcript=NCLIV_047440-t26_1 | gene=NCLIV_047440 | organism=Neospora_caninum_Liverpool | gene_product=putative DNA-directed RNA polymerase II largest subunit | transcript_product=putative DNA-directed RNA polymerase II largest subunit | location=FR823391:2173113-2182605(+) | protein_length=1901 | sequence_SO=chromosome | SO=protein_coding | is_pseudo=false	0.689998	0.805832	0.361903	0	GO:0005665,RNA polymerase II, core complex	GO:0003677,DNA binding;GO:0003899,DNA-directed 5'-3' RNA polymerase activity	GO:0006366,transcription by RNA polymerase II	tgo:TGME49_225260,path:tgo03020,
NCLIV_034800-t26_1-p1	| transcript=NCLIV_034800-t26_1 | gene=NCLIV_034800 | organism=Neospora_caninum_Liverpool | gene_product=conserved hypothetical protein | transcript_product=conserved hypothetical protein | location=FR823390:3759542-3761062(+) | protein_length=406 | sequence_SO=chromosome | SO=protein_coding | is_pseudo=false	0.219535	0.806013	0.471443	0
NCLIV_059500-t26_1-p1	| transcript=NCLIV_059500-t26_1 | gene=NCLIV_059500 | organism=Neospora_caninum_Liverpool | gene_product=putative nucleotidase | transcript_product=putative nucleotidase | location=FR823392:5406085-5408226(-) | protein_length=713 | sequence_SO=chromosome | SO=protein_coding | is_pseudo=false	0.291196	0.806892	0.420242	0		GO:0008253,5'-nucleotidase activity;GO:0000166,nucleotide binding	GO:0009166,nucleotide catabolic process
NCLIV_014360-t26_1-p1	| transcript=NCLIV_014360-t26_1 | gene=NCLIV_014360 | organism=Neospora_caninum_Liverpool | gene_product=hypothetical protein | transcript_product=hypothetical protein | location=FR823386:1832501-1841821(+) | protein_length=1037 | sequence_SO=chromosome | SO=protein_coding | is_pseudo=false	0.069687	0.807045	0.474683	0		GO:0005525,GTP binding;GO:0003924,GTPase activity;GO:0003746,translation elongation factor activity		tgo:TGME49_286080,path:tgo03040,
NCLIV_003000-t26_1-p1	| transcript=NCLIV_003000-t26_1 | gene=NCLIV_003000 | organism=Neospora_caninum_Liverpool | gene_product=putative pinA | transcript_product=putative pinA | location=FR823381:571020-573149(-) | protein_length=593 | sequence_SO=chromosome | SO=protein_coding | is_pseudo=false	0.469883	0.80751	0.264839	0
NCLIV_027160-t26_1-p1	| transcript=NCLIV_027160-t26_1 | gene=NCLIV_027160 | organism=Neospora_caninum_Liverpool | gene_product=conserved hypothetical protein | transcript_product=conserved hypothetical protein | location=FR823389:2620342-2621824(+) | protein_length=250 | sequence_SO=chromosome | SO=protein_coding | is_pseudo=false	0.04369	0.807813	0.230533	0
NCLIV_042230-t26_1-p1	| transcript=NCLIV_042230-t26_1 | gene=NCLIV_042230 | organism=Neospora_caninum_Liverpool | gene_product=conserved hypothetical protein | transcript_product=conserved hypothetical protein | location=FR823385:3088771-3097122(+) | protein_length=1209 | sequence_SO=chromosome | SO=protein_coding | is_pseudo=false	0.583351	0.808369	0.764964	0
NCLIV_006460-t26_1-p1	| transcript=NCLIV_006460-t26_1 | gene=NCLIV_006460 | organism=Neospora_caninum_Liverpool | gene_product=putative beta-tubulin cofactor d | transcript_product=putative beta-tubulin cofactor d | location=FR823382:1715550-1726362(-) | protein_length=2024 | sequence_SO=chromosome | SO=protein_coding | is_pseudo=false	0.148149	0.808908	0.634989	0		GO:0048487,beta-tubulin binding;GO:0005096,GTPase activator activity	GO:0007023,post-chaperonin tubulin folding pathway;GO:0007021,tubulin complex assembly
NCLIV_048460-t26_1-p1	| transcript=NCLIV_048460-t26_1 | gene=NCLIV_048460 | organism=Neospora_caninum_Liverpool | gene_product=putative thioredoxin | transcript_product=putative thioredoxin | location=FR823391:3157051-3158922(-) | protein_length=623 | sequence_SO=chromosome | SO=protein_coding | is_pseudo=false	0.128663	0.809036	0.285112	0	GO:0005623,cell	GO:0016757,transferase activity, transferring glycosyl groups	GO:0045454,cell redox homeostasis
NCLIV_014050-t26_1-p1	| transcript=NCLIV_014050-t26_1 | gene=NCLIV_014050 | organism=Neospora_caninum_Liverpool | gene_product=conserved hypothetical protein | transcript_product=conserved hypothetical protein | location=FR823386:1600341-1601616(+) | protein_length=303 | sequence_SO=chromosome | SO=protein_coding | is_pseudo=false	0.032283	0.809291	0.119569	0
NCLIV_065770-t26_1-p1	| transcript=NCLIV_065770-t26_1 | gene=NCLIV_065770 | organism=Neospora_caninum_Liverpool | gene_product=putative nuclear cap binding protein | transcript_product=putative nuclear cap binding protein | location=FR823393:4383565-4392405(-) | protein_length=1217 | sequence_SO=chromosome | SO=protein_coding | is_pseudo=false	0.875033	0.809463	0.668372	0	GO:0005846,nuclear cap binding complex	GO:0000339,RNA cap binding	GO:0045292,mRNA cis splicing, via spliceosome;GO:0051028,mRNA transport	tgo:TGME49_249610,path:tgo03013,;tgo:TGME49_249610,path:tgo03015,;tgo:TGME49_249610,path:tgo03040,
NCLIV_016520-t26_1-p1	| transcript=NCLIV_016520-t26_1 | gene=NCLIV_016520 | organism=Neospora_caninum_Liverpool | gene_product=hypothetical protein | transcript_product=hypothetical protein | location=FR823387:942242-946220(+) | protein_length=779 | sequence_SO=chromosome | SO=protein_coding | is_pseudo=false	0.011146	0.809975	0.222964	0
NCLIV_023250-t26_1-p1	| transcript=NCLIV_023250-t26_1 | gene=NCLIV_023250 | organism=Neospora_caninum_Liverpool | gene_product=hypothetical protein | transcript_product=hypothetical protein | location=FR823388:3486993-3493727(+) | protein_length=1030 | sequence_SO=chromosome | SO=protein_coding | is_pseudo=false	0.185033	0.810059	0.52048	0
NCLIV_015480-t26_1-p1	| transcript=NCLIV_015480-t26_1 | gene=NCLIV_015480 | organism=Neospora_caninum_Liverpool | gene_product=emp24/gp25L/p24 family domain-containing | transcript_product=emp24/gp25L/p24 family domain-containing | location=FR823387:70486-72424(-) | protein_length=255 | sequence_SO=chromosome | SO=protein_coding | is_pseudo=false	0.854856	0.810294	0.792274	0	GO:0005789,endoplasmic reticulum membrane;GO:0016021,integral component of membrane
NCLIV_019770-t26_1-p1	| transcript=NCLIV_019770-t26_1 | gene=NCLIV_019770 | organism=Neospora_caninum_Liverpool | gene_product=hypothetical protein | transcript_product=hypothetical protein | location=FR823388:444615-446815(+) | protein_length=520 | sequence_SO=chromosome | SO=protein_coding | is_pseudo=false	0.724132	0.810665	0.106726	0		GO:0004649,poly(ADP-ribose) glycohydrolase activity	GO:0005975,carbohydrate metabolic process
NCLIV_032350-t26_1-p1	| transcript=NCLIV_032350-t26_1 | gene=NCLIV_032350 | organism=Neospora_caninum_Liverpool | gene_product=putative CW-type zinc finger domain-containing protein | transcript_product=putative CW-type zinc finger domain-containing protein | location=FR823390:1924930-1929365(-) | protein_length=1338 | sequence_SO=chromosome | SO=protein_coding | is_pseudo=false	0.47773	0.810901	0.531844	0		GO:0008270,zinc ion binding
NCLIV_018800-t26_1-p1	| transcript=NCLIV_018800-t26_1 | gene=NCLIV_018800 | organism=Neospora_caninum_Liverpool | gene_product=hypothetical protein | transcript_product=hypothetical protein | location=FR823387:2831762-2839083(-) | protein_length=1125 | sequence_SO=chromosome | SO=protein_coding | is_pseudo=false	0.454622	0.811015	0.340597	0		GO:0004591,oxoglutarate dehydrogenase (succinyl-transferring) activity;GO:0030976,thiamine pyrophosphate binding	GO:0006099,tricarboxylic acid cycle	tgo:TGME49_244200,path:tgo00020,;tgo:TGME49_244200,path:tgo01100,;tgo:TGME49_244200,path:tgo01110,;tgo:TGME49_244200,path:tgo01130,;tgo:TGME49_244200,path:tgo01200,
NCLIV_058010-t26_1-p1	| transcript=NCLIV_058010-t26_1 | gene=NCLIV_058010 | organism=Neospora_caninum_Liverpool | gene_product=conserved hypothetical protein | transcript_product=conserved hypothetical protein | location=FR823392:4276072-4283602(-) | protein_length=774 | sequence_SO=chromosome | SO=protein_coding | is_pseudo=false	0.135386	0.811631	0.451845	0
NCLIV_040860-t26_1-p1	| transcript=NCLIV_040860-t26_1 | gene=NCLIV_040860 | organism=Neospora_caninum_Liverpool | gene_product=tryptophanyl-tRNAsynthetase | transcript_product=tryptophanyl-tRNAsynthetase | location=FR823385:1983475-1988237(+) | protein_length=607 | sequence_SO=chromosome | SO=protein_coding | is_pseudo=false	0.3448	0.811634	0.25645	0		GO:0005524,ATP binding;GO:0004830,tryptophan-tRNA ligase activity	GO:0006436,tryptophanyl-tRNA aminoacylation	tgo:TGME49_288360,path:tgo00970,
NCLIV_020440-t26_1-p1	| transcript=NCLIV_020440-t26_1 | gene=NCLIV_020440 | organism=Neospora_caninum_Liverpool | gene_product=putative U5 snRNP-associated 102 kDa protein | transcript_product=putative U5 snRNP-associated 102 kDa protein | location=FR823388:1041331-1048212(+) | protein_length=1114 | sequence_SO=chromosome | SO=protein_coding | is_pseudo=false	0.366924	0.811705	0.615107	0	GO:0005634,nucleus		GO:0000398,mRNA splicing, via spliceosome	tgo:TGME49_205220,path:tgo03040,
NCLIV_053700-t26_1-p1	| transcript=NCLIV_053700-t26_1 | gene=NCLIV_053700 | organism=Neospora_caninum_Liverpool | gene_product=HD domain-containing protein, related | transcript_product=HD domain-containing protein, related | location=FR823392:460370-462151(+) | protein_length=310 | sequence_SO=chromosome | SO=protein_coding | is_pseudo=false	0.213828	0.811839	0.713382	0		GO:0002953,5'-deoxynucleotidase activity
NCLIV_014040-t26_1-p1	| transcript=NCLIV_014040-t26_1 | gene=NCLIV_014040 | organism=Neospora_caninum_Liverpool | gene_product=conserved hypothetical protein | transcript_product=conserved hypothetical protein | location=FR823386:1596384-1598102(-) | protein_length=400 | sequence_SO=chromosome | SO=protein_coding | is_pseudo=false	0.042799	0.811942	0.396056	0
NCLIV_062010-t26_1-p1	| transcript=NCLIV_062010-t26_1 | gene=NCLIV_062010 | organism=Neospora_caninum_Liverpool | gene_product=putative CMGC kinase, CDK family TgPK2 | transcript_product=putative CMGC kinase, CDK family TgPK2 | location=FR823393:1400123-1402866(+) | protein_length=300 | sequence_SO=chromosome | SO=protein_coding | is_pseudo=false	0.14751	0.812486	0.00905	-1		GO:0005524,ATP binding;GO:0008353,RNA polymerase II CTD heptapeptide repeat kinase activity
NCLIV_005900-t26_1-p1	| transcript=NCLIV_005900-t26_1 | gene=NCLIV_005900 | organism=Neospora_caninum_Liverpool | gene_product=translation INITIATION FACTOR 3 SUBUNIT 9-like protein, related | transcript_product=translation INITIATION FACTOR 3 SUBUNIT 9-like protein, related | location=FR823382:1224956-1234747(-) | protein_length=759 | sequence_SO=chromosome | SO=protein_coding | is_pseudo=false	0.015662	0.812499	0.242782	0	GO:0016282,eukaryotic 43S preinitiation complex;GO:0033290,eukaryotic 48S preinitiation complex;GO:0005852,eukaryotic translation initiation factor 3 complex	GO:0003743,translation initiation factor activity;GO:0031369,translation initiation factor binding	GO:0001732,formation of cytoplasmic translation initiation complex	tgo:TGME49_222860,path:tgo03013,
NCLIV_070240-t26_1-p1	| transcript=NCLIV_070240-t26_1 | gene=NCLIV_070240 | organism=Neospora_caninum_Liverpool | gene_product=Thiosulfate sulfurtransferase, related | transcript_product=Thiosulfate sulfurtransferase, related | location=CADU01000338:93229-95731(+) | protein_length=661 | sequence_SO=contig | SO=protein_coding | is_pseudo=false	0.531657	0.814064	0.778216	0				tgo:TGME49_305910,path:tgo00270,;tgo:TGME49_305910,path:tgo01100,;tgo:TGME49_305910,path:tgo04122,
NCLIV_044460-t26_1-p1	| transcript=NCLIV_044460-t26_1 | gene=NCLIV_044460 | organism=Neospora_caninum_Liverpool | gene_product=putative DNA-damage inducible protein | transcript_product=putative DNA-damage inducible protein | location=FR823385:5093241-5097571(+) | protein_length=550 | sequence_SO=chromosome | SO=protein_coding | is_pseudo=false	0.416366	0.814528	0.238493	0		GO:0004190,aspartic-type endopeptidase activity;GO:0043130,ubiquitin binding
NCLIV_005190-t26_1-p1	| transcript=NCLIV_005190-t26_1 | gene=NCLIV_005190 | organism=Neospora_caninum_Liverpool | gene_product=putative transcription elongation factor FACT 140 kDa | transcript_product=putative transcription elongation factor FACT 140 kDa | location=FR823382:531254-538739(-) | protein_length=811 | sequence_SO=chromosome | SO=protein_coding | is_pseudo=false	0.28837	0.815191	0.423861	0	GO:0035101,FACT complex	GO:0003746,translation elongation factor activity
NCLIV_030940-t26_1-p1	| transcript=NCLIV_030940-t26_1 | gene=NCLIV_030940 | organism=Neospora_caninum_Liverpool | gene_product=hypothetical protein | transcript_product=hypothetical protein | location=FR823390:707702-718780(+) | protein_length=1079 | sequence_SO=chromosome | SO=protein_coding | is_pseudo=false	0.56657	0.815566	0.55914	0	GO:0016021,integral component of membrane	GO:0005524,ATP binding;GO:0005388,calcium-transporting ATPase activity
NCLIV_000860-t26_1-p1	| transcript=NCLIV_000860-t26_1 | gene=NCLIV_000860 | organism=Neospora_caninum_Liverpool | gene_product=spatr, related | transcript_product=spatr, related | location=FR823380:714117-718555(+) | protein_length=545 | sequence_SO=chromosome | SO=protein_coding | is_pseudo=false	0.059264	0.815639	0.441826	0
NCLIV_025380-t26_1-p1	| transcript=NCLIV_025380-t26_1 | gene=NCLIV_025380 | organism=Neospora_caninum_Liverpool | gene_product=conserved hypothetical protein | transcript_product=conserved hypothetical protein | location=FR823389:1166248-1172980(-) | protein_length=1612 | sequence_SO=chromosome | SO=protein_coding | is_pseudo=false	0.121989	0.81622	0.684574	0
NCLIV_041300-t26_1-p1	| transcript=NCLIV_041300-t26_1 | gene=NCLIV_041300 | organism=Neospora_caninum_Liverpool | gene_product=c1orf123, related | transcript_product=c1orf123, related | location=FR823385:2302573-2306619(+) | protein_length=276 | sequence_SO=chromosome | SO=protein_coding | is_pseudo=false	0.284047	0.816387	0.277619	0
NCLIV_0290-t26_1-p1	| transcript=NCLIV_0290-t26_1 | gene=NCLIV_0290 | organism=Neospora_caninum_Liverpool | gene_product=glycerophosphoryl diester phosphodiesterase protein | transcript_product=glycerophosphoryl diester phosphodiesterase protein | location=FR823389:4131924-4133012(+) | protein_length=362 | sequence_SO=chromosome | SO=protein_coding | is_pseudo=false	0.539702	0.817254	0.193656	0		GO:0008889,glycerophosphodiester phosphodiesterase activity	GO:0006629,lipid metabolic process
NCLIV_054720-t26_1-p1	| transcript=NCLIV_054720-t26_1 | gene=NCLIV_054720 | organism=Neospora_caninum_Liverpool | gene_product=hypothetical protein | transcript_product=hypothetical protein | location=FR823392:1304224-1308262(+) | protein_length=925 | sequence_SO=chromosome | SO=protein_coding | is_pseudo=false	0.540836	0.818338	0.117613	0		GO:0008184,glycogen phosphorylase activity;GO:0102250,linear malto-oligosaccharide phosphorylase activity;GO:0030170,pyridoxal phosphate binding;GO:0102499,SHG alpha-glucan phosphorylase activity	GO:0005975,carbohydrate metabolic process	tgo:TGME49_310670,path:tgo00500,;tgo:TGME49_310670,path:tgo01100,;tgo:TGME49_310670,path:tgo01110,
NCLIV_045300-t26_1-p1	| transcript=NCLIV_045300-t26_1 | gene=NCLIV_045300 | organism=Neospora_caninum_Liverpool | gene_product=Chloroquine resistance marker protein, related | transcript_product=Chloroquine resistance marker protein, related | location=FR823391:437621-454111(+) | protein_length=4004 | sequence_SO=chromosome | SO=protein_coding | is_pseudo=false	0.331315	0.818593	0.60449	0	GO:0005634,nucleus	GO:0003677,DNA binding	GO:0006355,regulation of transcription, DNA-templated;GO:0009725,response to hormone
NCLIV_029970-t26_1-p1	| transcript=NCLIV_029970-t26_1 | gene=NCLIV_029970 | organism=Neospora_caninum_Liverpool | gene_product=tRNA synthetase Gly, related | transcript_product=tRNA synthetase Gly, related | location=FR823389:4824969-4828112(+) | protein_length=716 | sequence_SO=chromosome | SO=protein_coding | is_pseudo=false	0.067958	0.818964	0.156163	0	GO:0005737,cytoplasm	GO:0005524,ATP binding;GO:0004820,glycine-tRNA ligase activity	GO:0006426,glycyl-tRNA aminoacylation	tgo:TGME49_256990,path:tgo00970,
NCLIV_058700-t26_1-p1	| transcript=NCLIV_058700-t26_1 | gene=NCLIV_058700 | organism=Neospora_caninum_Liverpool | gene_product=putative FF domain-containing protein | transcript_product=putative FF domain-containing protein | location=FR823392:4784266-4792573(-) | protein_length=802 | sequence_SO=chromosome | SO=protein_coding | is_pseudo=false	0.247599	0.819765	0.870859	0
NCLIV_049710-t26_1-p1	| transcript=NCLIV_049710-t26_1 | gene=NCLIV_049710 | organism=Neospora_caninum_Liverpool | gene_product=hypothetical protein | transcript_product=hypothetical protein | location=FR823391:4210551-4222994(-) | protein_length=1299 | sequence_SO=chromosome | SO=protein_coding | is_pseudo=false	0.104131	0.820149	0.520034	0	GO:0030117,membrane coat	GO:0004402,histone acetyltransferase activity;GO:0005198,structural molecule activity	GO:0006886,intracellular protein transport;GO:0016192,vesicle-mediated transport
NCLIV_069360-t26_1-p1	| transcript=NCLIV_069360-t26_1 | gene=NCLIV_069360 | organism=Neospora_caninum_Liverpool | gene_product=hypothetical protein | transcript_product=hypothetical protein | location=CADU01000303:85563-86540(-) | protein_length=325 | sequence_SO=contig | SO=protein_coding | is_pseudo=false	0.700143	0.820157	0.763848	0	GO:0016021,integral component of membrane
NCLIV_068960-t26_1-p1	| transcript=NCLIV_068960-t26_1 | gene=NCLIV_068960 | organism=Neospora_caninum_Liverpool | gene_product=hypothetical protein | transcript_product=hypothetical protein | location=CADU01000262:11822-12835(+) | protein_length=338 | sequence_SO=contig | SO=protein_coding | is_pseudo=false	0.00867	0.821324	0.333801	0	GO:0030127,COPII vesicle coat	GO:0008270,zinc ion binding	GO:0006888,endoplasmic reticulum to Golgi vesicle-mediated transport;GO:0006886,intracellular protein transport	tgo:TGME49_277000,path:tgo04141,
NCLIV_060820-t26_1-p1	| transcript=NCLIV_060820-t26_1 | gene=NCLIV_060820 | organism=Neospora_caninum_Liverpool | gene_product=V-type ATP synthase beta chain, related | transcript_product=V-type ATP synthase beta chain, related | location=FR823393:416513-418811(+) | protein_length=505 | sequence_SO=chromosome | SO=protein_coding | is_pseudo=false	0.352583	0.821563	0.520917	0	GO:0033180,proton-transporting V-type ATPase, V1 domain	GO:0005524,ATP binding;GO:0016787,hydrolase activity	GO:0015991,ATP hydrolysis coupled proton transport;GO:0046034,ATP metabolic process	tgo:TGME49_219800,path:tgo00190,;tgo:TGME49_219800,path:tgo01100,;tgo:TGME49_219800,path:tgo04145,
NCLIV_012400-t26_1-p1	| transcript=NCLIV_012400-t26_1 | gene=NCLIV_012400 | organism=Neospora_caninum_Liverpool | gene_product=Articulin family protein, related | transcript_product=Articulin family protein, related | location=FR823386:127257-128645(-) | protein_length=462 | sequence_SO=chromosome | SO=protein_coding | is_pseudo=false	0.016005	0.822003	0.212295	0
NCLIV_057460-t26_1-p1	| transcript=NCLIV_057460-t26_1 | gene=NCLIV_057460 | organism=Neospora_caninum_Liverpool | gene_product=Transketolase central region, related | transcript_product=Transketolase central region, related | location=FR823392:3750531-3754006(+) | protein_length=412 | sequence_SO=chromosome | SO=protein_coding | is_pseudo=false	0.720768	0.823157	0.190915	0		GO:0003863,3-methyl-2-oxobutanoate dehydrogenase (2-methylpropanoyl-transferring) activity		tgo:TGME49_314400,path:tgo00280,;tgo:TGME49_314400,path:tgo00640,;tgo:TGME49_314400,path:tgo01100,;tgo:TGME49_314400,path:tgo01110,;tgo:TGME49_314400,path:tgo01130,
NCLIV_004390-t26_1-p1	| transcript=NCLIV_004390-t26_1 | gene=NCLIV_004390 | organism=Neospora_caninum_Liverpool | gene_product=p23, related | transcript_product=p23, related | location=FR823381:1670839-1672961(+) | protein_length=237 | sequence_SO=chromosome | SO=protein_coding | is_pseudo=false	0.558177	0.823305	0.359167	0
NCLIV_050390-t26_1-p1	| transcript=NCLIV_050390-t26_1 | gene=NCLIV_050390 | organism=Neospora_caninum_Liverpool | gene_product=Pyrroline-5-carboxylate reductase | transcript_product=Pyrroline-5-carboxylate reductase | location=FR823391:4853300-4856306(-) | protein_length=275 | sequence_SO=chromosome | SO=protein_coding | is_pseudo=false	0.26133	0.82334	0.452284	0		GO:0004735,pyrroline-5-carboxylate reductase activity	GO:0055129,L-proline biosynthetic process
NCLIV_053290-t26_1-p1	| transcript=NCLIV_053290-t26_1 | gene=NCLIV_053290 | organism=Neospora_caninum_Liverpool | gene_product=ORF73, related | transcript_product=ORF73, related | location=FR823392:137450-146546(+) | protein_length=1540 | sequence_SO=chromosome | SO=protein_coding | is_pseudo=false	0.920437	0.824391	0.638144	0	GO:0016021,integral component of membrane	GO:0016787,hydrolase activity
NCLIV_041730-t26_1-p1	| transcript=NCLIV_041730-t26_1 | gene=NCLIV_041730 | organism=Neospora_caninum_Liverpool | gene_product=hypothetical protein | transcript_product=hypothetical protein | location=FR823385:2722625-2723599(+) | protein_length=324 | sequence_SO=chromosome | SO=protein_coding | is_pseudo=false	0.256808	0.825303	0.668455	0	GO:0005576,extracellular region		GO:0006508,proteolysis
NCLIV_037780-t26_1-p1	| transcript=NCLIV_037780-t26_1 | gene=NCLIV_037780 | organism=Neospora_caninum_Liverpool | gene_product=putative zinc finger (CCCH type) protein | transcript_product=putative zinc finger (CCCH type) protein | location=FR823390:6159962-6164466(-) | protein_length=385 | sequence_SO=chromosome | SO=protein_coding | is_pseudo=false	0.18435	0.825971	0.287557	0		GO:0046872,metal ion binding
NCLIV_050000-t26_1-p1	| transcript=NCLIV_050000-t26_1 | gene=NCLIV_050000 | organism=Neospora_caninum_Liverpool | gene_product=putative deoxyhypusine synthase | transcript_product=putative deoxyhypusine synthase | location=FR823391:4577817-4579106(+) | protein_length=429 | sequence_SO=chromosome | SO=protein_coding | is_pseudo=false	0.78391	0.826248	0.668973	0		GO:0034038,deoxyhypusine synthase activity	GO:0008612,peptidyl-lysine modification to peptidyl-hypusine
NCLIV_007280-t26_1-p1	| transcript=NCLIV_007280-t26_1 | gene=NCLIV_007280 | organism=Neospora_caninum_Liverpool | gene_product=hypothetical protein | transcript_product=hypothetical protein | location=FR823383:287604-299198(-) | protein_length=1615 | sequence_SO=chromosome | SO=protein_coding | is_pseudo=false	0.359845	0.826716	0.782845	0		GO:0004842,ubiquitin-protein transferase activity
NCLIV_042390-t26_1-p1	| transcript=NCLIV_042390-t26_1 | gene=NCLIV_042390 | organism=Neospora_caninum_Liverpool | gene_product=conserved hypothetical protein | transcript_product=conserved hypothetical protein | location=FR823385:3245759-3248300(-) | protein_length=237 | sequence_SO=chromosome | SO=protein_coding | is_pseudo=false	0.183895	0.826759	0.363702	0	GO:0016021,integral component of membrane
NCLIV_058340-t26_1-p1	| transcript=NCLIV_058340-t26_1 | gene=NCLIV_058340 | organism=Neospora_caninum_Liverpool | gene_product=hypothetical protein | transcript_product=hypothetical protein | location=FR823392:4515927-4520670(-) | protein_length=783 | sequence_SO=chromosome | SO=protein_coding | is_pseudo=false	0.389972	0.82729	0.550383	0
NCLIV_006170-t26_1-p1	| transcript=NCLIV_006170-t26_1 | gene=NCLIV_006170 | organism=Neospora_caninum_Liverpool | gene_product=phosphoglycerate mutase, related | transcript_product=phosphoglycerate mutase, related | location=FR823382:1477940-1481822(-) | protein_length=252 | sequence_SO=chromosome | SO=protein_coding | is_pseudo=false	0.250036	0.827933	0.597271	0		GO:0004619,phosphoglycerate mutase activity	GO:0006096,glycolytic process	tgo:TGME49_297060,path:tgo00010,;tgo:TGME49_297060,path:tgo00260,;tgo:TGME49_297060,path:tgo01100,;tgo:TGME49_297060,path:tgo01110,;tgo:TGME49_297060,path:tgo01130,;tgo:TGME49_297060,path:tgo01200,;tgo:TGME49_297060,path:tgo01230,
NCLIV_001620-t26_1-p1	| transcript=NCLIV_001620-t26_1 | gene=NCLIV_001620 | organism=Neospora_caninum_Liverpool | gene_product=conserved hypothetical protein | transcript_product=conserved hypothetical protein | location=FR823380:1495023-1503073(-) | protein_length=2103 | sequence_SO=chromosome | SO=protein_coding | is_pseudo=false	0.099316	0.82799	0.29771	0
NCLIV_037460-t26_1-p1	| transcript=NCLIV_037460-t26_1 | gene=NCLIV_037460 | organism=Neospora_caninum_Liverpool | gene_product=hypothetical protein | transcript_product=hypothetical protein | location=FR823390:5960856-5966690(+) | protein_length=578 | sequence_SO=chromosome | SO=protein_coding | is_pseudo=false	0.084133	0.828358	0.417384	0		GO:0046912,transferase activity, transferring acyl groups, acyl groups converted into alkyl on transfer	GO:0006099,tricarboxylic acid cycle	tgo:TGME49_268890,path:tgo00020,;tgo:TGME49_268890,path:tgo00630,;tgo:TGME49_268890,path:tgo01100,;tgo:TGME49_268890,path:tgo01110,;tgo:TGME49_268890,path:tgo01130,;tgo:TGME49_268890,path:tgo01200,;tgo:TGME49_268890,path:tgo01210,;tgo:TGME49_268890,path:tgo01230,
NCLIV_030420-t26_1-p1	| transcript=NCLIV_030420-t26_1 | gene=NCLIV_030420 | organism=Neospora_caninum_Liverpool | gene_product=Rcn2-prov protein, related | transcript_product=Rcn2-prov protein, related | location=FR823390:266298-268795(-) | protein_length=350 | sequence_SO=chromosome | SO=protein_coding | is_pseudo=false	0.187794	0.828878	0.211253	0	GO:0016021,integral component of membrane	GO:0005509,calcium ion binding
NCLIV_032330-t26_1-p1	| transcript=NCLIV_032330-t26_1 | gene=NCLIV_032330 | organism=Neospora_caninum_Liverpool | gene_product=Malate dehydrogenase (NAD) (Precursor), related | transcript_product=Malate dehydrogenase (NAD) (Precursor), related | location=FR823390:1900845-1902427(+) | protein_length=329 | sequence_SO=chromosome | SO=protein_coding | is_pseudo=false	0.699794	0.829146	0.354311	0		GO:0004459,L-lactate dehydrogenase activity	GO:0005975,carbohydrate metabolic process;GO:0019752,carboxylic acid metabolic process
NCLIV_058440-t26_1-p1	| transcript=NCLIV_058440-t26_1 | gene=NCLIV_058440 | organism=Neospora_caninum_Liverpool | gene_product=Os02g0824100 protein, related | transcript_product=Os02g0824100 protein, related | location=FR823392:4598941-4604488(-) | protein_length=495 | sequence_SO=chromosome | SO=protein_coding | is_pseudo=false	0.781264	0.829376	0.260727	0	GO:0016021,integral component of membrane	GO:0070330,aromatase activity;GO:0020037,heme binding;GO:0005506,iron ion binding
NCLIV_065790-t26_1-p1	| transcript=NCLIV_065790-t26_1 | gene=NCLIV_065790 | organism=Neospora_caninum_Liverpool | gene_product=putative glutaredoxin domain containing protein | transcript_product=putative glutaredoxin domain containing protein | location=FR823393:4401566-4405721(-) | protein_length=365 | sequence_SO=chromosome | SO=protein_coding | is_pseudo=false	0.353735	0.830785	0.661235	0		GO:0050220,prostaglandin-E synthase activity;GO:0016740,transferase activity
NCLIV_055760-t26_1-p1	| transcript=NCLIV_055760-t26_1 | gene=NCLIV_055760 | organism=Neospora_caninum_Liverpool | gene_product=conserved hypothetical protein | transcript_product=conserved hypothetical protein | location=FR823392:2215050-2219066(+) | protein_length=550 | sequence_SO=chromosome | SO=protein_coding | is_pseudo=false	0.202812	0.831075	0.56842	0	GO:0016021,integral component of membrane
NCLIV_046750-t26_1-p1	| transcript=NCLIV_046750-t26_1 | gene=NCLIV_046750 | organism=Neospora_caninum_Liverpool | gene_product=hypothetical protein | transcript_product=hypothetical protein | location=FR823391:1632338-1636615(+) | protein_length=701 | sequence_SO=chromosome | SO=protein_coding | is_pseudo=false	0.337944	0.831399	0.691266	0	GO:0005634,nucleus	GO:0004652,polynucleotide adenylyltransferase activity;GO:0003723,RNA binding	GO:0031123,RNA 3'-end processing;GO:0043631,RNA polyadenylation	tgo:TGME49_226080,path:tgo03015,
NCLIV_006620-t26_1-p1	| transcript=NCLIV_006620-t26_1 | gene=NCLIV_006620 | organism=Neospora_caninum_Liverpool | gene_product=trehalose-6-phosphate synthase of likely plant origin, related | transcript_product=trehalose-6-phosphate synthase of likely plant origin, related | location=FR823382:1882578-1894488(+) | protein_length=1215 | sequence_SO=chromosome | SO=protein_coding | is_pseudo=false	0.310658	0.832796	0.76538	0		GO:0003825,alpha,alpha-trehalose-phosphate synthase (UDP-forming) activity;GO:2001070,starch binding;GO:0004805,trehalose-phosphatase activity	GO:0005992,trehalose biosynthetic process	tgo:TGME49_297720,path:tgo00500,;tgo:TGME49_297720,path:tgo01100,
NCLIV_022970-t26_1-p1	| transcript=NCLIV_022970-t26_1 | gene=NCLIV_022970 | organism=Neospora_caninum_Liverpool | gene_product=unspecified product | transcript_product=unspecified product | location=FR823388:3285251-3288552(-) | protein_length=765 | sequence_SO=chromosome | SO=protein_coding | is_pseudo=false	0.552583	0.832801	0.849182	0
NCLIV_061990-t26_1-p1	| transcript=NCLIV_061990-t26_1 | gene=NCLIV_061990 | organism=Neospora_caninum_Liverpool | gene_product=conserved hypothetical protein | transcript_product=conserved hypothetical protein | location=FR823393:1385326-1389503(-) | protein_length=1344 | sequence_SO=chromosome | SO=protein_coding | is_pseudo=false	0.444319	0.832812	0.437092	0	GO:0016021,integral component of membrane
NCLIV_060600-t26_1-p1	| transcript=NCLIV_060600-t26_1 | gene=NCLIV_060600 | organism=Neospora_caninum_Liverpool | gene_product=6-phosphogluconate dehydrogenase, decarboxylating, related | transcript_product=6-phosphogluconate dehydrogenase, decarboxylating, related | location=FR823393:240802-245461(-) | protein_length=505 | sequence_SO=chromosome | SO=protein_coding | is_pseudo=false	0.518189	0.834685	0.537366	0		GO:0050661,NADP binding;GO:0004616,phosphogluconate dehydrogenase (decarboxylating) activity	GO:0019521,D-gluconate metabolic process;GO:0006098,pentose-phosphate shunt	tgo:TGME49_307850,path:tgo00030,;tgo:TGME49_307850,path:tgo00480,;tgo:TGME49_307850,path:tgo01100,;tgo:TGME49_307850,path:tgo01110,;tgo:TGME49_307850,path:tgo01130,;tgo:TGME49_307850,path:tgo01200,
NCLIV_030890-t26_1-p1	| transcript=NCLIV_030890-t26_1 | gene=NCLIV_030890 | organism=Neospora_caninum_Liverpool | gene_product=putative high molecular mass nuclear antigen | transcript_product=putative high molecular mass nuclear antigen | location=FR823390:662229-666517(+) | protein_length=918 | sequence_SO=chromosome | SO=protein_coding | is_pseudo=false	0.125964	0.835837	0.587155	0
NCLIV_044600-t26_1-p1	| transcript=NCLIV_044600-t26_1 | gene=NCLIV_044600 | organism=Neospora_caninum_Liverpool | gene_product=conserved hypothetical protein | transcript_product=conserved hypothetical protein | location=FR823385:5260145-5262326(+) | protein_length=104 | sequence_SO=chromosome | SO=protein_coding | is_pseudo=false	0.743502	0.836372	0.548184	0
NCLIV_046400-t26_1-p1	| transcript=NCLIV_046400-t26_1 | gene=NCLIV_046400 | organism=Neospora_caninum_Liverpool | gene_product=conserved hypothetical protein | transcript_product=conserved hypothetical protein | location=FR823391:1348117-1354269(-) | protein_length=384 | sequence_SO=chromosome | SO=protein_coding | is_pseudo=false	0.93108	0.836691	0.388826	0	GO:0016021,integral component of membrane
NCLIV_025730-t26_1-p1	| transcript=NCLIV_025730-t26_1 | gene=NCLIV_025730 | organism=Neospora_caninum_Liverpool | gene_product=conserved hypothetical protein | transcript_product=conserved hypothetical protein | location=FR823389:1468796-1473546(-) | protein_length=770 | sequence_SO=chromosome | SO=protein_coding | is_pseudo=false	0.458739	0.836803	0.002877	0
NCLIV_042680-t26_1-p1	| transcript=NCLIV_042680-t26_1 | gene=NCLIV_042680 | organism=Neospora_caninum_Liverpool | gene_product=conserved hypothetical protein | transcript_product=conserved hypothetical protein | location=FR823385:3491109-3492113(+) | protein_length=334 | sequence_SO=chromosome | SO=protein_coding | is_pseudo=false	0.751627	0.836973	0.079749	0
NCLIV_066820-t26_1-p1	| transcript=NCLIV_066820-t26_1 | gene=NCLIV_066820 | organism=Neospora_caninum_Liverpool | gene_product=putative proteasome activator subunit | transcript_product=putative proteasome activator subunit | location=FR823393:5198314-5201781(-) | protein_length=267 | sequence_SO=chromosome | SO=protein_coding | is_pseudo=false	0.002615	0.837129	0.140622	0	GO:0008537,proteasome activator complex	GO:0008233,peptidase activity		tgo:TGME49_251760,path:tgo03050,
NCLIV_039960-t26_1-p1	| transcript=NCLIV_039960-t26_1 | gene=NCLIV_039960 | organism=Neospora_caninum_Liverpool | gene_product=hypothetical protein | transcript_product=hypothetical protein | location=FR823385:1173303-1178015(+) | protein_length=310 | sequence_SO=chromosome | SO=protein_coding | is_pseudo=false	0.693227	0.837414	0.34966	0		GO:0051082,unfolded protein binding	GO:0006457,protein folding
NCLIV_017340-t26_1-p1	| transcript=NCLIV_017340-t26_1 | gene=NCLIV_017340 | organism=Neospora_caninum_Liverpool | gene_product=hypothetical protein | transcript_product=hypothetical protein | location=FR823387:1582167-1587807(+) | protein_length=1369 | sequence_SO=chromosome | SO=protein_coding | is_pseudo=false	0.379477	0.837693	0.527917	0		GO:0008061,chitin binding;GO:0004573,mannosyl-oligosaccharide glucosidase activity	GO:0009311,oligosaccharide metabolic process
NCLIV_028500-t26_1-p1	| transcript=NCLIV_028500-t26_1 | gene=NCLIV_028500 | organism=Neospora_caninum_Liverpool | gene_product=GJ17676, related | transcript_product=GJ17676, related | location=FR823389:3623805-3628679(+) | protein_length=431 | sequence_SO=chromosome | SO=protein_coding | is_pseudo=false	0.115075	0.837934	0.660995	0		GO:0047150,betaine-homocysteine S-methyltransferase activity;GO:0008270,zinc ion binding	GO:0009086,methionine biosynthetic process	tgo:TGME49_257750,path:tgo00270,;tgo:TGME49_257750,path:tgo01100,;tgo:TGME49_257750,path:tgo01110,
NCLIV_016420-t26_1-p1	| transcript=NCLIV_016420-t26_1 | gene=NCLIV_016420 | organism=Neospora_caninum_Liverpool | gene_product=putative pescadillo family protein | transcript_product=putative pescadillo family protein | location=FR823387:841228-846897(+) | protein_length=727 | sequence_SO=chromosome | SO=protein_coding | is_pseudo=false	0.631332	0.838905	0.572893	0	GO:0005730,nucleolus;GO:0005654,nucleoplasm;GO:0030687,preribosome, large subunit precursor	GO:0043021,ribonucleoprotein complex binding	GO:0000466,maturation of 5.8S rRNA from tricistronic rRNA transcript (SSU-rRNA, 5.8S rRNA, LSU-rRNA);GO:0000463,maturation of LSU-rRNA from tricistronic rRNA transcript (SSU-rRNA, 5.8S rRNA, LSU-rRNA)
NCLIV_030970-t26_1-p1	| transcript=NCLIV_030970-t26_1 | gene=NCLIV_030970 | organism=Neospora_caninum_Liverpool | gene_product=hypothetical protein | transcript_product=hypothetical protein | location=FR823390:739187-742919(+) | protein_length=540 | sequence_SO=chromosome | SO=protein_coding | is_pseudo=false	0.080797	0.83966	0.633633	0		GO:0005524,ATP binding;GO:0003922,GMP synthase (glutamine-hydrolyzing) activity;GO:0016462,pyrophosphatase activity;GO:0016740,transferase activity	GO:0006541,glutamine metabolic process	tgo:TGME49_230450,path:tgo00230,;tgo:TGME49_230450,path:tgo01100,
NCLIV_040610-t26_1-p1	| transcript=NCLIV_040610-t26_1 | gene=NCLIV_040610 | organism=Neospora_caninum_Liverpool | gene_product=virulent strain associated lipoprotein, related | transcript_product=virulent strain associated lipoprotein, related | location=FR823385:1775664-1783457(+) | protein_length=2597 | sequence_SO=chromosome | SO=protein_coding | is_pseudo=false	0.021613	0.839683	0.221471	0
NCLIV_048030-t26_1-p1	| transcript=NCLIV_048030-t26_1 | gene=NCLIV_048030 | organism=Neospora_caninum_Liverpool | gene_product=hypothetical protein | transcript_product=hypothetical protein | location=FR823391:2718491-2719774(-) | protein_length=120 | sequence_SO=chromosome | SO=protein_coding | is_pseudo=false	0.300752	0.840315	0.571133	0	GO:0005840,ribosome	GO:0003735,structural constituent of ribosome	GO:0006412,translation	tgo:TGME49_266070,path:tgo03010,
NCLIV_024090-t26_1-p1	| transcript=NCLIV_024090-t26_1 | gene=NCLIV_024090 | organism=Neospora_caninum_Liverpool | gene_product=putative glutamyl-tRNA synthetase | transcript_product=putative glutamyl-tRNA synthetase | location=FR823389:247336-254506(-) | protein_length=775 | sequence_SO=chromosome | SO=protein_coding | is_pseudo=false	0.205637	0.840765	0.263918	0	GO:0005737,cytoplasm	GO:0005524,ATP binding;GO:0004818,glutamate-tRNA ligase activity	GO:0006424,glutamyl-tRNA aminoacylation	tgo:TGME49_263870,path:tgo00860,;tgo:TGME49_263870,path:tgo00970,;tgo:TGME49_263870,path:tgo01100,;tgo:TGME49_263870,path:tgo01110,
NCLIV_030490-t26_1-p1	| transcript=NCLIV_030490-t26_1 | gene=NCLIV_030490 | organism=Neospora_caninum_Liverpool | gene_product=30S ribosomal protein S12, related | transcript_product=30S ribosomal protein S12, related | location=FR823390:340714-343778(+) | protein_length=143 | sequence_SO=chromosome | SO=protein_coding | is_pseudo=false	0.368458	0.841599	0.712631	0	GO:0015935,small ribosomal subunit	GO:0003735,structural constituent of ribosome	GO:0006412,translation	tgo:TGME49_229670,path:tgo03010,
NCLIV_018150-t26_1-p1	| transcript=NCLIV_018150-t26_1 | gene=NCLIV_018150 | organism=Neospora_caninum_Liverpool | gene_product=CBR-FKB-6 protein, related | transcript_product=CBR-FKB-6 protein, related | location=FR823387:2323366-2325903(+) | protein_length=527 | sequence_SO=chromosome | SO=protein_coding | is_pseudo=false	0.19329	0.841715	0.581141	0
NCLIV_037060-t26_1-p1	| transcript=NCLIV_037060-t26_1 | gene=NCLIV_037060 | organism=Neospora_caninum_Liverpool | gene_product=hypothetical protein | transcript_product=hypothetical protein | location=FR823390:5638485-5641480(-) | protein_length=578 | sequence_SO=chromosome | SO=protein_coding | is_pseudo=false	0.512886	0.842072	0.719411	0	GO:0016021,integral component of membrane
NCLIV_038700-t26_1-p1	| transcript=NCLIV_038700-t26_1 | gene=NCLIV_038700 | organism=Neospora_caninum_Liverpool | gene_product=hypothetical protein | transcript_product=hypothetical protein | location=FR823385:324677-331379(-) | protein_length=683 | sequence_SO=chromosome | SO=protein_coding | is_pseudo=false	0.142517	0.842155	0.279388	0		GO:0004809,tRNA (guanine-N2-)-methyltransferase activity;GO:0000049,tRNA binding
NCLIV_038600-t26_1-p1	| transcript=NCLIV_038600-t26_1 | gene=NCLIV_038600 | organism=Neospora_caninum_Liverpool | gene_product=hypothetical protein | transcript_product=hypothetical protein | location=FR823385:262127-266127(+) | protein_length=1060 | sequence_SO=chromosome | SO=protein_coding | is_pseudo=false	0.922979	0.842358	0.709834	0		GO:0019901,protein kinase binding	GO:0000079,regulation of cyclin-dependent protein serine/threonine kinase activity
NCLIV_029290-t26_1-p1	| transcript=NCLIV_029290-t26_1 | gene=NCLIV_029290 | organism=Neospora_caninum_Liverpool | gene_product=hypothetical protein | transcript_product=hypothetical protein | location=FR823389:4357979-4363266(-) | protein_length=1203 | sequence_SO=chromosome | SO=protein_coding | is_pseudo=false	0.425896	0.842389	0.730818	0
NCLIV_031560-t26_1-p1	| transcript=NCLIV_031560-t26_1 | gene=NCLIV_031560 | organism=Neospora_caninum_Liverpool | gene_product=Arsenite-activated ATPase ArsA | transcript_product=Arsenite-activated ATPase ArsA | location=FR823390:1213330-1217256(-) | protein_length=333 | sequence_SO=chromosome | SO=protein_coding | is_pseudo=false	0.043883	0.84315	0.545136	0	GO:0005783,endoplasmic reticulum	GO:0005524,ATP binding;GO:0016887,ATPase activity	GO:0045048,protein insertion into ER membrane
NCLIV_046260-t26_1-p1	| transcript=NCLIV_046260-t26_1 | gene=NCLIV_046260 | organism=Neospora_caninum_Liverpool | gene_product=Iron regulatory protein-like protein, related | transcript_product=Iron regulatory protein-like protein, related | location=FR823391:1231501-1237765(-) | protein_length=986 | sequence_SO=chromosome | SO=protein_coding | is_pseudo=false	0.12803	0.843155	0.175893	0		GO:0003994,aconitate hydratase activity		tgo:TGME49_226730,path:tgo00020,;tgo:TGME49_226730,path:tgo00630,;tgo:TGME49_226730,path:tgo01100,;tgo:TGME49_226730,path:tgo01110,;tgo:TGME49_226730,path:tgo01130,;tgo:TGME49_226730,path:tgo01200,;tgo:TGME49_226730,path:tgo01210,;tgo:TGME49_226730,path:tgo01230,
NCLIV_044350-t26_1-p1	| transcript=NCLIV_044350-t26_1 | gene=NCLIV_044350 | organism=Neospora_caninum_Liverpool | gene_product=conserved hypothetical protein | transcript_product=conserved hypothetical protein | location=FR823385:4995579-4997411(-) | protein_length=432 | sequence_SO=chromosome | SO=protein_coding | is_pseudo=false	0.046021	0.843244	0.404091	0	GO:0016021,integral component of membrane
NCLIV_062570-t26_1-p1	| transcript=NCLIV_062570-t26_1 | gene=NCLIV_062570 | organism=Neospora_caninum_Liverpool | gene_product=Contig An13c0020, complete genome, related | transcript_product=Contig An13c0020, complete genome, related | location=FR823393:1856510-1862282(+) | protein_length=463 | sequence_SO=chromosome | SO=protein_coding | is_pseudo=false	0.372526	0.843364	0.676257	0	GO:0016282,eukaryotic 43S preinitiation complex;GO:0033290,eukaryotic 48S preinitiation complex;GO:0071541,eukaryotic translation initiation factor 3 complex, eIF3m	GO:0003743,translation initiation factor activity	GO:0001732,formation of cytoplasmic translation initiation complex
NCLIV_061570-t26_1-p1	| transcript=NCLIV_061570-t26_1 | gene=NCLIV_061570 | organism=Neospora_caninum_Liverpool | gene_product=D-tyrosyl-tRNA(Tyr) deacylase | transcript_product=D-tyrosyl-tRNA(Tyr) deacylase | location=FR823393:1015609-1019288(+) | protein_length=225 | sequence_SO=chromosome | SO=protein_coding | is_pseudo=false	0.939358	0.843629	0.573024	0	GO:0005737,cytoplasm	GO:0004812,aminoacyl-tRNA ligase activity;GO:0051500,D-tyrosyl-tRNA(Tyr) deacylase activity;GO:0000049,tRNA binding
NCLIV_035310-t26_1-p1	| transcript=NCLIV_035310-t26_1 | gene=NCLIV_035310 | organism=Neospora_caninum_Liverpool | gene_product=putative inhibitor-1 of protein phosphatase type 2A | transcript_product=putative inhibitor-1 of protein phosphatase type 2A | location=FR823390:4178119-4180110(-) | protein_length=289 | sequence_SO=chromosome | SO=protein_coding | is_pseudo=false	0.225159	0.843693	0.428976	0
NCLIV_042510-t26_1-p1	| transcript=NCLIV_042510-t26_1 | gene=NCLIV_042510 | organism=Neospora_caninum_Liverpool | gene_product=conserved hypothetical protein | transcript_product=conserved hypothetical protein | location=FR823385:3338915-3339883(+) | protein_length=322 | sequence_SO=chromosome | SO=protein_coding | is_pseudo=false	0.297372	0.843838	0.723236	0
NCLIV_001970-t26_1-p1	| transcript=NCLIV_001970-t26_1 | gene=NCLIV_001970 | organism=Neospora_caninum_Liverpool | gene_product=unspecified product | transcript_product=unspecified product | location=FR823380:1801552-1803336(-) | protein_length=594 | sequence_SO=chromosome | SO=protein_coding | is_pseudo=false	0.601916	0.844246	0.321348	0		GO:0005524,ATP binding;GO:0004672,protein kinase activity
NCLIV_004160-t26_1-p1	| transcript=NCLIV_004160-t26_1 | gene=NCLIV_004160 | organism=Neospora_caninum_Liverpool | gene_product=histone H2B, related | transcript_product=histone H2B, related | location=FR823381:1476686-1477057(+) | protein_length=123 | sequence_SO=chromosome | SO=protein_coding | is_pseudo=false	0.329491	0.844695	0.797395	0	GO:0000786,nucleosome;GO:0005634,nucleus	GO:0003677,DNA binding;GO:0046982,protein heterodimerization activity
NCLIV_025600-t26_1-p1	| transcript=NCLIV_025600-t26_1 | gene=NCLIV_025600 | organism=Neospora_caninum_Liverpool | gene_product=putative calmodulin | transcript_product=putative calmodulin | location=FR823389:1351176-1353060(+) | protein_length=142 | sequence_SO=chromosome | SO=protein_coding | is_pseudo=false	0.307385	0.845084	0.526347	0		GO:0005509,calcium ion binding
NCLIV_035380-t26_1-p1	| transcript=NCLIV_035380-t26_1 | gene=NCLIV_035380 | organism=Neospora_caninum_Liverpool | gene_product=conserved hypothetical protein | transcript_product=conserved hypothetical protein | location=FR823390:4237098-4248958(+) | protein_length=2008 | sequence_SO=chromosome | SO=protein_coding | is_pseudo=false	0.406932	0.845086	0.748842	0		GO:0046872,metal ion binding
NCLIV_019970-t26_1-p1	| transcript=NCLIV_019970-t26_1 | gene=NCLIV_019970 | organism=Neospora_caninum_Liverpool | gene_product=Peptidyl-prolyl cis-trans isomerase A, related | transcript_product=Peptidyl-prolyl cis-trans isomerase A, related | location=FR823388:703872-704390(+) | protein_length=172 | sequence_SO=chromosome | SO=protein_coding | is_pseudo=false	0.262482	0.845288	0.662173	0	GO:0016021,integral component of membrane	GO:0003755,peptidyl-prolyl cis-trans isomerase activity	GO:0006457,protein folding
NCLIV_008810-t26_1-p1	| transcript=NCLIV_008810-t26_1 | gene=NCLIV_008810 | organism=Neospora_caninum_Liverpool | gene_product=conserved hypothetical protein | transcript_product=conserved hypothetical protein | location=FR823383:1639483-1642556(+) | protein_length=155 | sequence_SO=chromosome | SO=protein_coding | is_pseudo=false	0.068457	0.845509	0.384131	0	GO:0016272,prefoldin complex	GO:0051082,unfolded protein binding	GO:0006457,protein folding
NCLIV_006740-t26_1-p1	| transcript=NCLIV_006740-t26_1 | gene=NCLIV_006740 | organism=Neospora_caninum_Liverpool | gene_product=putative armadillo/beta-catenin-like repeat-containing protein | transcript_product=putative armadillo/beta-catenin-like repeat-containing protein | location=FR823382:1990770-1995950(-) | protein_length=1381 | sequence_SO=chromosome | SO=protein_coding | is_pseudo=false	0.11604	0.845524	0.592525	0
NCLIV_022100-t26_1-p1	| transcript=NCLIV_022100-t26_1 | gene=NCLIV_022100 | organism=Neospora_caninum_Liverpool | gene_product=DnaJ domain containing protein, related | transcript_product=DnaJ domain containing protein, related | location=FR823388:2503305-2504912(+) | protein_length=138 | sequence_SO=chromosome | SO=protein_coding | is_pseudo=false	0.800492	0.845598	0.776819	0
NCLIV_014430-t26_1-p1	| transcript=NCLIV_014430-t26_1 | gene=NCLIV_014430 | organism=Neospora_caninum_Liverpool | gene_product=conserved hypothetical protein | transcript_product=conserved hypothetical protein | location=FR823386:1886340-1888869(+) | protein_length=738 | sequence_SO=chromosome | SO=protein_coding | is_pseudo=false	0.243897	0.845971	0.658354	0
NCLIV_050400-t26_1-p1	| transcript=NCLIV_050400-t26_1 | gene=NCLIV_050400 | organism=Neospora_caninum_Liverpool | gene_product=hypothetical protein | transcript_product=hypothetical protein | location=FR823391:4859189-4868169(-) | protein_length=919 | sequence_SO=chromosome | SO=protein_coding | is_pseudo=false	0.611278	0.846732	0.846398	0		GO:0003676,nucleic acid binding
NCLIV_004280-t26_1-p1	| transcript=NCLIV_004280-t26_1 | gene=NCLIV_004280 | organism=Neospora_caninum_Liverpool | gene_product=hypothetical protein | transcript_product=hypothetical protein | location=FR823381:1583632-1591950(-) | protein_length=762 | sequence_SO=chromosome | SO=protein_coding | is_pseudo=false	0.202219	0.846749	0.804775	0	GO:0016021,integral component of membrane	GO:0005524,ATP binding;GO:0008568,microtubule-severing ATPase activity	GO:0051301,cell division
NCLIV_011320-t26_1-p1	| transcript=NCLIV_011320-t26_1 | gene=NCLIV_011320 | organism=Neospora_caninum_Liverpool | gene_product=vesicle-associated membrane protein-associated protein A, related | transcript_product=vesicle-associated membrane protein-associated protein A, related | location=FR823384:1459780-1460499(+) | protein_length=239 | sequence_SO=chromosome | SO=protein_coding | is_pseudo=false	0.049887	0.848406	0.486434	0	GO:0005789,endoplasmic reticulum membrane;GO:0016021,integral component of membrane
NCLIV_004090-t26_1-p1	| transcript=NCLIV_004090-t26_1 | gene=NCLIV_004090 | organism=Neospora_caninum_Liverpool | gene_product=hypothetical protein | transcript_product=hypothetical protein | location=FR823381:1420331-1423011(-) | protein_length=378 | sequence_SO=chromosome | SO=protein_coding | is_pseudo=false	0.924439	0.848924	0.738546	0		GO:0003723,RNA binding
NCLIV_063250-t26_1-p1	| transcript=NCLIV_063250-t26_1 | gene=NCLIV_063250 | organism=Neospora_caninum_Liverpool | gene_product=conserved hypothetical protein | transcript_product=conserved hypothetical protein | location=FR823393:2433546-2438000(-) | protein_length=264 | sequence_SO=chromosome | SO=protein_coding | is_pseudo=false	0.414861	0.849855	0.750049	0	GO:0016021,integral component of membrane
NCLIV_024820-t26_1-p1	| transcript=NCLIV_024820-t26_1 | gene=NCLIV_024820 | organism=Neospora_caninum_Liverpool | gene_product=14-3-3 protein homolog | transcript_product=14-3-3 protein homolog | location=FR823389:758937-761451(+) | protein_length=266 | sequence_SO=chromosome | SO=protein_coding | is_pseudo=false	0.918016	0.850564	0.348625	0		GO:0019904,protein domain specific binding
NCLIV_046030-t26_1-p1	| transcript=NCLIV_046030-t26_1 | gene=NCLIV_046030 | organism=Neospora_caninum_Liverpool | gene_product=hypothetical protein | transcript_product=hypothetical protein | location=FR823391:1019846-1023423(-) | protein_length=225 | sequence_SO=chromosome | SO=protein_coding | is_pseudo=false	0.188972	0.850931	0.419903	0	GO:0005852,eukaryotic translation initiation factor 3 complex	GO:0003743,translation initiation factor activity
NCLIV_050410-t26_1-p1	| transcript=NCLIV_050410-t26_1 | gene=NCLIV_050410 | organism=Neospora_caninum_Liverpool | gene_product=putative autophagocytosis associated protein | transcript_product=putative autophagocytosis associated protein | location=FR823391:4872083-4877752(+) | protein_length=407 | sequence_SO=chromosome | SO=protein_coding | is_pseudo=false	0.639069	0.850969	0.722381	0	GO:0005737,cytoplasm		GO:0006914,autophagy;GO:0015031,protein transport	tgo:TGME49_236110,path:tgo04136,
NCLIV_032360-t26_1-p1	| transcript=NCLIV_032360-t26_1 | gene=NCLIV_032360 | organism=Neospora_caninum_Liverpool | gene_product=putative WD-40 repeat protein | transcript_product=putative WD-40 repeat protein | location=FR823390:1933762-1941646(-) | protein_length=1298 | sequence_SO=chromosome | SO=protein_coding | is_pseudo=false	0.808311	0.851233	0.620541	0				tgo:TGME49_232380,path:tgo03008,
NCLIV_056670-t26_1-p1	| transcript=NCLIV_056670-t26_1 | gene=NCLIV_056670 | organism=Neospora_caninum_Liverpool | gene_product=conserved hypothetical protein | transcript_product=conserved hypothetical protein | location=FR823392:3052229-3054008(+) | protein_length=274 | sequence_SO=chromosome | SO=protein_coding | is_pseudo=false	0.657821	0.852172	0.711317	0
NCLIV_008790-t26_1-p1	| transcript=NCLIV_008790-t26_1 | gene=NCLIV_008790 | organism=Neospora_caninum_Liverpool | gene_product=conserved hypothetical protein | transcript_product=conserved hypothetical protein | location=FR823383:1628316-1631477(+) | protein_length=554 | sequence_SO=chromosome | SO=protein_coding | is_pseudo=false	0.603558	0.852724	0.789835	0
NCLIV_032030-t26_1-p1	| transcript=NCLIV_032030-t26_1 | gene=NCLIV_032030 | organism=Neospora_caninum_Liverpool | gene_product=conserved hypothetical protein | transcript_product=conserved hypothetical protein | location=FR823390:1658072-1661281(+) | protein_length=164 | sequence_SO=chromosome | SO=protein_coding | is_pseudo=false	0.107389	0.853146	0.569163	0
NCLIV_049730-t26_1-p1	| transcript=NCLIV_049730-t26_1 | gene=NCLIV_049730 | organism=Neospora_caninum_Liverpool | gene_product=hypothetical protein | transcript_product=hypothetical protein | location=FR823391:4241902-4243596(+) | protein_length=564 | sequence_SO=chromosome | SO=protein_coding | is_pseudo=false	0.80726	0.853165	0.647521	0	GO:0016021,integral component of membrane	GO:0022857,transmembrane transporter activity
NCLIV_054310-t26_1-p1	| transcript=NCLIV_054310-t26_1 | gene=NCLIV_054310 | organism=Neospora_caninum_Liverpool | gene_product=hypothetical protein | transcript_product=hypothetical protein | location=FR823392:953130-955544(-) | protein_length=804 | sequence_SO=chromosome | SO=protein_coding | is_pseudo=false	0.839504	0.8533	0.803353	0	GO:0016021,integral component of membrane
NCLIV_058220-t26_1-p1	| transcript=NCLIV_058220-t26_1 | gene=NCLIV_058220 | organism=Neospora_caninum_Liverpool | gene_product=TGF beta receptor associated protein-like protein, related | transcript_product=TGF beta receptor associated protein-like protein, related | location=FR823392:4414538-4427697(+) | protein_length=1172 | sequence_SO=chromosome | SO=protein_coding | is_pseudo=false	0.007133	0.853697	0.649941	0			GO:0016192,vesicle-mediated transport
NCLIV_010240-t26_1-p1	| transcript=NCLIV_010240-t26_1 | gene=NCLIV_010240 | organism=Neospora_caninum_Liverpool | gene_product=conserved hypothetical protein | transcript_product=conserved hypothetical protein | location=FR823384:540857-548769(-) | protein_length=964 | sequence_SO=chromosome | SO=protein_coding | is_pseudo=false	0.043977	0.85442	0.059448	0
NCLIV_029690-t26_1-p1	| transcript=NCLIV_029690-t26_1 | gene=NCLIV_029690 | organism=Neospora_caninum_Liverpool | gene_product=conserved hypothetical protein | transcript_product=conserved hypothetical protein | location=FR823389:4608531-4610613(+) | protein_length=177 | sequence_SO=chromosome | SO=protein_coding | is_pseudo=false	0.770467	0.854487	0.483261	0
NCLIV_028020-t26_1-p1	| transcript=NCLIV_028020-t26_1 | gene=NCLIV_028020 | organism=Neospora_caninum_Liverpool | gene_product=conserved hypothetical protein | transcript_product=conserved hypothetical protein | location=FR823389:3232929-3235915(-) | protein_length=377 | sequence_SO=chromosome | SO=protein_coding | is_pseudo=false	0.636899	0.854933	0.779129	0
NCLIV_0240-t26_1-p1	| transcript=NCLIV_0240-t26_1 | gene=NCLIV_0240 | organism=Neospora_caninum_Liverpool | gene_product=ubiquitin-conjugating enzyme domain-containing protein | transcript_product=ubiquitin-conjugating enzyme domain-containing protein | location=FR823389:195093-198361(+) | protein_length=302 | sequence_SO=chromosome | SO=protein_coding | is_pseudo=false	0.516416	0.85497	0.710664	0		GO:0016874,ligase activity
NCLIV_051260-t26_1-p1	| transcript=NCLIV_051260-t26_1 | gene=NCLIV_051260 | organism=Neospora_caninum_Liverpool | gene_product=conserved hypothetical protein | transcript_product=conserved hypothetical protein | location=FR823391:5525225-5528872(-) | protein_length=1215 | sequence_SO=chromosome | SO=protein_coding | is_pseudo=false	0.760036	0.855053	0.878218	0		GO:0003677,DNA binding
NCLIV_024140-t26_1-p1	| transcript=NCLIV_024140-t26_1 | gene=NCLIV_024140 | organism=Neospora_caninum_Liverpool | gene_product=hypothetical protein | transcript_product=hypothetical protein | location=FR823389:286145-287991(+) | protein_length=194 | sequence_SO=chromosome | SO=protein_coding | is_pseudo=false	0.172152	0.855295	0.229153	0
NCLIV_062880-t26_1-p1	| transcript=NCLIV_062880-t26_1 | gene=NCLIV_062880 | organism=Neospora_caninum_Liverpool | gene_product=conserved hypothetical protein | transcript_product=conserved hypothetical protein | location=FR823393:2120639-2128107(+) | protein_length=805 | sequence_SO=chromosome | SO=protein_coding | is_pseudo=false	0.895594	0.855466	0.627143	0	GO:0016021,integral component of membrane
NCLIV_040010-t26_1-p1	| transcript=NCLIV_040010-t26_1 | gene=NCLIV_040010 | organism=Neospora_caninum_Liverpool | gene_product=putative alpha-1 type II collagen | transcript_product=putative alpha-1 type II collagen | location=FR823385:1210964-1219505(+) | protein_length=1567 | sequence_SO=chromosome | SO=protein_coding | is_pseudo=false	0.174458	0.855547	0.508756	0		GO:0003723,RNA binding
NCLIV_045000-t26_1-p1	| transcript=NCLIV_045000-t26_1 | gene=NCLIV_045000 | organism=Neospora_caninum_Liverpool | gene_product=hypothetical protein | transcript_product=hypothetical protein | location=FR823391:172144-175990(-) | protein_length=408 | sequence_SO=chromosome | SO=protein_coding | is_pseudo=false	0.849821	0.855591	0.546333	0
NCLIV_048570-t26_1-p1	| transcript=NCLIV_048570-t26_1 | gene=NCLIV_048570 | organism=Neospora_caninum_Liverpool | gene_product=conserved hypothetical protein | transcript_product=conserved hypothetical protein | location=FR823391:3237449-3238204(-) | protein_length=251 | sequence_SO=chromosome | SO=protein_coding | is_pseudo=false	0.55814	0.857944	0.259274	0
NCLIV_053840-t26_1-p1	| transcript=NCLIV_053840-t26_1 | gene=NCLIV_053840 | organism=Neospora_caninum_Liverpool | gene_product=unspecified product | transcript_product=unspecified product | location=FR823392:570670-571737(+) | protein_length=355 | sequence_SO=chromosome | SO=protein_coding | is_pseudo=false	0.519856	0.85805	0.351358	0
NCLIV_033430-t26_1-p1	| transcript=NCLIV_033430-t26_1 | gene=NCLIV_033430 | organism=Neospora_caninum_Liverpool | gene_product=conserved hypothetical protein | transcript_product=conserved hypothetical protein | location=FR823390:2673415-2679650(-) | protein_length=505 | sequence_SO=chromosome | SO=protein_coding | is_pseudo=false	0.583287	0.85829	0.83559	0		GO:0003723,RNA binding	GO:0006400,tRNA modification
NCLIV_052780-t26_1-p1	| transcript=NCLIV_052780-t26_1 | gene=NCLIV_052780 | organism=Neospora_caninum_Liverpool | gene_product=putative penicillin amidase domain-containing protein | transcript_product=putative penicillin amidase domain-containing protein | location=FR823391:6719487-6730679(+) | protein_length=904 | sequence_SO=chromosome | SO=protein_coding | is_pseudo=false	0.24365	0.858589	0.731338	0	GO:0016021,integral component of membrane	GO:0016787,hydrolase activity	GO:0017000,antibiotic biosynthetic process
NCLIV_020970-t26_1-p1	| transcript=NCLIV_020970-t26_1 | gene=NCLIV_020970 | organism=Neospora_caninum_Liverpool | gene_product=conserved hypothetical protein | transcript_product=conserved hypothetical protein | location=FR823388:1452305-1461424(-) | protein_length=1961 | sequence_SO=chromosome | SO=protein_coding | is_pseudo=false	0.430044	0.859023	0.693796	0		GO:0003743,translation initiation factor activity
NCLIV_011400-t26_1-p1	| transcript=NCLIV_011400-t26_1 | gene=NCLIV_011400 | organism=Neospora_caninum_Liverpool | gene_product=putative ATP-dependent helicase | transcript_product=putative ATP-dependent helicase | location=FR823384:1529081-1545124(-) | protein_length=1394 | sequence_SO=chromosome | SO=protein_coding | is_pseudo=false	0.232054	0.859851	0.622191	0		GO:0003723,RNA binding
NCLIV_027600-t26_1-p1	| transcript=NCLIV_027600-t26_1 | gene=NCLIV_027600 | organism=Neospora_caninum_Liverpool | gene_product=conserved hypothetical protein | transcript_product=conserved hypothetical protein | location=FR823389:2958236-2962136(-) | protein_length=592 | sequence_SO=chromosome | SO=protein_coding | is_pseudo=false	0.723241	0.859903	0.65772	0	GO:0016021,integral component of membrane
NCLIV_062960-t26_1-p1	| transcript=NCLIV_062960-t26_1 | gene=NCLIV_062960 | organism=Neospora_caninum_Liverpool | gene_product=putative MORN repeat protein | transcript_product=putative MORN repeat protein | location=FR823393:2164912-2169028(-) | protein_length=274 | sequence_SO=chromosome | SO=protein_coding | is_pseudo=false	0.665498	0.859912	0.74414	0		GO:0018024,histone-lysine N-methyltransferase activity;GO:0016301,kinase activity
NCLIV_034270-t26_1-p1	| transcript=NCLIV_034270-t26_1 | gene=NCLIV_034270 | organism=Neospora_caninum_Liverpool | gene_product=putative coatomer gamma 2-subunit protein | transcript_product=putative coatomer gamma 2-subunit protein | location=FR823390:3360706-3364262(-) | protein_length=1032 | sequence_SO=chromosome | SO=protein_coding | is_pseudo=false	0.107773	0.860059	0.256977	0	GO:0030126,COPI vesicle coat;GO:0000139,Golgi membrane	GO:0005198,structural molecule activity	GO:0006886,intracellular protein transport;GO:0016192,vesicle-mediated transport
NCLIV_025480-t26_1-p1	| transcript=NCLIV_025480-t26_1 | gene=NCLIV_025480 | organism=Neospora_caninum_Liverpool | gene_product=putative kelch motif domain-containing protein | transcript_product=putative kelch motif domain-containing protein | location=FR823389:1263737-1270192(-) | protein_length=804 | sequence_SO=chromosome | SO=protein_coding | is_pseudo=false	0.345927	0.860757	0.71455	0			GO:0051260,protein homooligomerization
NCLIV_007000-t26_1-p1	| transcript=NCLIV_007000-t26_1 | gene=NCLIV_007000 | organism=Neospora_caninum_Liverpool | gene_product=adp-ribosylation factor 4, related | transcript_product=adp-ribosylation factor 4, related | location=FR823383:111745-114134(-) | protein_length=183 | sequence_SO=chromosome | SO=protein_coding | is_pseudo=false	0.16964	0.861076	0.193715	0		GO:0005525,GTP binding
NCLIV_051010-t26_1-p1	| transcript=NCLIV_051010-t26_1 | gene=NCLIV_051010 | organism=Neospora_caninum_Liverpool | gene_product=putative signal peptide peptidase domain-containing protein | transcript_product=putative signal peptide peptidase domain-containing protein | location=FR823391:5326744-5331413(-) | protein_length=467 | sequence_SO=chromosome | SO=protein_coding | is_pseudo=false	0.804431	0.861521	0.746259	0	GO:0016021,integral component of membrane	GO:0004190,aspartic-type endopeptidase activity
NCLIV_018390-t26_1-p1	| transcript=NCLIV_018390-t26_1 | gene=NCLIV_018390 | organism=Neospora_caninum_Liverpool | gene_product=conserved hypothetical protein | transcript_product=conserved hypothetical protein | location=FR823387:2498256-2499841(-) | protein_length=222 | sequence_SO=chromosome | SO=protein_coding | is_pseudo=false	0.933736	0.861641	0.750699	0	GO:0016021,integral component of membrane
NCLIV_007620-t26_1-p1	| transcript=NCLIV_007620-t26_1 | gene=NCLIV_007620 | organism=Neospora_caninum_Liverpool | gene_product=putative replication protein A2 | transcript_product=putative replication protein A2 | location=FR823383:586047-588662(-) | protein_length=282 | sequence_SO=chromosome | SO=protein_coding | is_pseudo=false	0.05	0.861871	0.589285	0				tgo:TGME49_253080,path:tgo03030,;tgo:TGME49_253080,path:tgo03420,;tgo:TGME49_253080,path:tgo03430,;tgo:TGME49_253080,path:tgo03440,
NCLIV_038570-t26_1-p1	| transcript=NCLIV_038570-t26_1 | gene=NCLIV_038570 | organism=Neospora_caninum_Liverpool | gene_product=conserved hypothetical protein | transcript_product=conserved hypothetical protein | location=FR823385:225277-233214(+) | protein_length=492 | sequence_SO=chromosome | SO=protein_coding | is_pseudo=false	0.000783	0.862322	0.082833	0	GO:0016021,integral component of membrane
NCLIV_024440-t26_1-p1	| transcript=NCLIV_024440-t26_1 | gene=NCLIV_024440 | organism=Neospora_caninum_Liverpool | gene_product=hypothetical protein | transcript_product=hypothetical protein | location=FR823389:484507-489490(+) | protein_length=295 | sequence_SO=chromosome | SO=protein_coding | is_pseudo=false	0.523611	0.862624	0.658578	0				tgo:TGME49_263500,path:tgo04144,
NCLIV_045170-t26_1-p1	| transcript=NCLIV_045170-t26_1 | gene=NCLIV_045170 | organism=Neospora_caninum_Liverpool | gene_product=hypothetical protein | transcript_product=hypothetical protein | location=FR823391:313719-314537(-) | protein_length=272 | sequence_SO=chromosome | SO=protein_coding | is_pseudo=false	0.244002	0.863225	0.547454	0		GO:0080030,methyl indole-3-acetate esterase activity
NCLIV_061710-t26_1-p1	| transcript=NCLIV_061710-t26_1 | gene=NCLIV_061710 | organism=Neospora_caninum_Liverpool | gene_product=conserved hypothetical protein | transcript_product=conserved hypothetical protein | location=FR823393:1147596-1150412(-) | protein_length=551 | sequence_SO=chromosome | SO=protein_coding | is_pseudo=false	0.88655	0.864196	0.805583	0		GO:0004521,endoribonuclease activity;GO:0046872,metal ion binding	GO:0000469,cleavage involved in rRNA processing;GO:0042274,ribosomal small subunit biogenesis
NCLIV_026970-t26_1-p1	| transcript=NCLIV_026970-t26_1 | gene=NCLIV_026970 | organism=Neospora_caninum_Liverpool | gene_product=conserved hypothetical protein | transcript_product=conserved hypothetical protein | location=FR823389:2476504-2478712(+) | protein_length=618 | sequence_SO=chromosome | SO=protein_coding | is_pseudo=false	0.13343	0.864482	0.292482	0	GO:0016021,integral component of membrane
NCLIV_042690-t26_1-p1	| transcript=NCLIV_042690-t26_1 | gene=NCLIV_042690 | organism=Neospora_caninum_Liverpool | gene_product=putative vacuolar proton-translocating ATPase subunit | transcript_product=putative vacuolar proton-translocating ATPase subunit | location=FR823385:3498071-3507501(+) | protein_length=1081 | sequence_SO=chromosome | SO=protein_coding | is_pseudo=false	0.254542	0.865317	0.679225	0	GO:0016021,integral component of membrane;GO:0033179,proton-transporting V-type ATPase, V0 domain	GO:0015078,proton transmembrane transporter activity	GO:0015991,ATP hydrolysis coupled proton transport
NCLIV_009210-t26_1-p1	| transcript=NCLIV_009210-t26_1 | gene=NCLIV_009210 | organism=Neospora_caninum_Liverpool | gene_product=hypothetical protein | transcript_product=hypothetical protein | location=FR823383:1875486-1891032(+) | protein_length=3773 | sequence_SO=chromosome | SO=protein_coding | is_pseudo=false	0.058999	0.865604	0.682836	0		GO:0003723,RNA binding
NCLIV_062220-t26_1-p1	| transcript=NCLIV_062220-t26_1 | gene=NCLIV_062220 | organism=Neospora_caninum_Liverpool | gene_product=Glutaminyl-tRNA synthetase | transcript_product=Glutaminyl-tRNA synthetase | location=FR823393:1578354-1581363(-) | protein_length=402 | sequence_SO=chromosome | SO=protein_coding | is_pseudo=false	0.799289	0.865792	0.525164	0	GO:0005737,cytoplasm	GO:0005524,ATP binding;GO:0004819,glutamine-tRNA ligase activity	GO:0006425,glutaminyl-tRNA aminoacylation	tgo:TGME49_217460,path:tgo00970,;tgo:TGME49_217460,path:tgo01100,
NCLIV_023780-t26_1-p1	| transcript=NCLIV_023780-t26_1 | gene=NCLIV_023780 | organism=Neospora_caninum_Liverpool | gene_product=conserved hypothetical protein | transcript_product=conserved hypothetical protein | location=FR823388:3887523-3889303(-) | protein_length=474 | sequence_SO=chromosome | SO=protein_coding | is_pseudo=false	0.244897	0.866277	0.805415	0
NCLIV_048770-t26_1-p1	| transcript=NCLIV_048770-t26_1 | gene=NCLIV_048770 | organism=Neospora_caninum_Liverpool | gene_product=putative N-terminal acetyltransferase complex subunit NARG1 | transcript_product=putative N-terminal acetyltransferase complex subunit NARG1 | location=FR823391:3429685-3438677(-) | protein_length=967 | sequence_SO=chromosome | SO=protein_coding | is_pseudo=false	0.545693	0.866378	0.73334	0
NCLIV_027230-t26_1-p1	| transcript=NCLIV_027230-t26_1 | gene=NCLIV_027230 | organism=Neospora_caninum_Liverpool | gene_product=Dihydropteroate synthase, related | transcript_product=Dihydropteroate synthase, related | location=FR823389:2648818-2653389(-) | protein_length=669 | sequence_SO=chromosome | SO=protein_coding | is_pseudo=false	0.053783	0.866533	0.342381	0		GO:0003848,2-amino-4-hydroxy-6-hydroxymethyldihydropteridine diphosphokinase activity;GO:0004156,dihydropteroate synthase activity	GO:0009396,folic acid-containing compound biosynthetic process	tgo:TGME49_259550,path:tgo00790,;tgo:TGME49_259550,path:tgo01100,
NCLIV_058540-t26_1-p1	| transcript=NCLIV_058540-t26_1 | gene=NCLIV_058540 | organism=Neospora_caninum_Liverpool | gene_product=putative RNA polymerase II subunit RPB11 | transcript_product=putative RNA polymerase II subunit RPB11 | location=FR823392:4697799-4699882(-) | protein_length=208 | sequence_SO=chromosome | SO=protein_coding | is_pseudo=false	0.534483	0.867308	0.713308	0	GO:0005665,RNA polymerase II, core complex	GO:0046983,protein dimerization activity;GO:0001055,RNA polymerase II activity		tgo:TGME49_315920,path:tgo03020,
NCLIV_039940-t26_1-p1	| transcript=NCLIV_039940-t26_1 | gene=NCLIV_039940 | organism=Neospora_caninum_Liverpool | gene_product=hypothetical protein | transcript_product=hypothetical protein | location=FR823385:1163081-1164893(-) | protein_length=395 | sequence_SO=chromosome | SO=protein_coding | is_pseudo=false	0.042576	0.867812	0.346157	0		GO:0005524,ATP binding;GO:0004674,protein serine/threonine kinase activity;GO:0050321,tau-protein kinase activity
NCLIV_059190-t26_1-p1	| transcript=NCLIV_059190-t26_1 | gene=NCLIV_059190 | organism=Neospora_caninum_Liverpool | gene_product=hypothetical protein | transcript_product=hypothetical protein | location=FR823392:5188976-5195293(+) | protein_length=727 | sequence_SO=chromosome | SO=protein_coding | is_pseudo=false	0.060375	0.868089	0.530734	0
NCLIV_055720-t26_1-p1	| transcript=NCLIV_055720-t26_1 | gene=NCLIV_055720 | organism=Neospora_caninum_Liverpool | gene_product=hypothetical protein | transcript_product=hypothetical protein | location=FR823392:2180277-2186422(+) | protein_length=1794 | sequence_SO=chromosome | SO=protein_coding | is_pseudo=false	0.062672	0.868122	0.263762	0	GO:0016021,integral component of membrane	GO:0005524,ATP binding;GO:0005388,calcium-transporting ATPase activity
NCLIV_061040-t26_1-p1	| transcript=NCLIV_061040-t26_1 | gene=NCLIV_061040 | organism=Neospora_caninum_Liverpool | gene_product=hypothetical protein | transcript_product=hypothetical protein | location=FR823393:607025-612847(-) | protein_length=476 | sequence_SO=chromosome | SO=protein_coding | is_pseudo=false	0.938586	0.868138	0.589561	0	GO:0045252,oxoglutarate dehydrogenase complex	GO:0004149,dihydrolipoyllysine-residue succinyltransferase activity	GO:0006099,tricarboxylic acid cycle	tgo:TGME49_219550,path:tgo00020,;tgo:TGME49_219550,path:tgo00310,;tgo:TGME49_219550,path:tgo00380,;tgo:TGME49_219550,path:tgo01100,;tgo:TGME49_219550,path:tgo01110,;tgo:TGME49_219550,path:tgo01130,;tgo:TGME49_219550,path:tgo01200,
NCLIV_023130-t26_1-p1	| transcript=NCLIV_023130-t26_1 | gene=NCLIV_023130 | organism=Neospora_caninum_Liverpool | gene_product=conserved hypothetical protein | transcript_product=conserved hypothetical protein | location=FR823388:3397871-3402762(-) | protein_length=438 | sequence_SO=chromosome | SO=protein_coding | is_pseudo=false	0.21469	0.868278	0.584699	0
NCLIV_050850-t26_1-p1	| transcript=NCLIV_050850-t26_1 | gene=NCLIV_050850 | organism=Neospora_caninum_Liverpool | gene_product=conserved hypothetical protein | transcript_product=conserved hypothetical protein | location=FR823391:5191836-5192829(-) | protein_length=111 | sequence_SO=chromosome | SO=protein_coding | is_pseudo=false	0.940536	0.868463	0.611323	0
NCLIV_055850-t26_1-p1	| transcript=NCLIV_055850-t26_1 | gene=NCLIV_055850 | organism=Neospora_caninum_Liverpool | gene_product=unspecified product | transcript_product=unspecified product | location=FR823392:2310269-2311489(-) | protein_length=406 | sequence_SO=chromosome | SO=protein_coding | is_pseudo=false	0.278762	0.869127	0.560489	0
NCLIV_011120-t26_1-p1	| transcript=NCLIV_011120-t26_1 | gene=NCLIV_011120 | organism=Neospora_caninum_Liverpool | gene_product=malate dehydrogenase, related | transcript_product=malate dehydrogenase, related | location=FR823384:1287177-1290347(-) | protein_length=316 | sequence_SO=chromosome | SO=protein_coding | is_pseudo=false	0.817147	0.870823	0.159757	0		GO:0030060,L-malate dehydrogenase activity	GO:0005975,carbohydrate metabolic process;GO:0019752,carboxylic acid metabolic process
NCLIV_059430-t26_1-p1	| transcript=NCLIV_059430-t26_1 | gene=NCLIV_059430 | organism=Neospora_caninum_Liverpool | gene_product=hypothetical protein | transcript_product=hypothetical protein | location=FR823392:5354629-5358090(-) | protein_length=321 | sequence_SO=chromosome | SO=protein_coding | is_pseudo=false	0.014406	0.871243	0.216706	0		GO:0004402,histone acetyltransferase activity
NCLIV_049520-t26_1-p1	| transcript=NCLIV_049520-t26_1 | gene=NCLIV_049520 | organism=Neospora_caninum_Liverpool | gene_product=conserved hypothetical protein | transcript_product=conserved hypothetical protein | location=FR823391:4078382-4079452(+) | protein_length=356 | sequence_SO=chromosome | SO=protein_coding | is_pseudo=false	0.109959	0.871354	0.882246	0
NCLIV_025130-t26_1-p1	| transcript=NCLIV_025130-t26_1 | gene=NCLIV_025130 | organism=Neospora_caninum_Liverpool | gene_product=Translation initiation factor 1A (AeIF-1A) | transcript_product=Translation initiation factor 1A (AeIF-1A) | location=FR823389:994396-997733(-) | protein_length=161 | sequence_SO=chromosome | SO=protein_coding | is_pseudo=false	0.480749	0.871672	0.687001	0		GO:0003743,translation initiation factor activity		tgo:TGME49_262720,path:tgo03013,
NCLIV_024840-t26_1-p1	| transcript=NCLIV_024840-t26_1 | gene=NCLIV_024840 | organism=Neospora_caninum_Liverpool | gene_product=hypothetical protein | transcript_product=hypothetical protein | location=FR823389:774019-778057(+) | protein_length=469 | sequence_SO=chromosome | SO=protein_coding | is_pseudo=false	0.041482	0.872874	0.504893	0		GO:0005524,ATP binding;GO:0008353,RNA polymerase II CTD heptapeptide repeat kinase activity		tgo:TGME49_263070,path:tgo03008,
NCLIV_044590-t26_1-p1	| transcript=NCLIV_044590-t26_1 | gene=NCLIV_044590 | organism=Neospora_caninum_Liverpool | gene_product=putative U1 small nuclear ribonucleoprotein | transcript_product=putative U1 small nuclear ribonucleoprotein | location=FR823385:5256109-5258199(-) | protein_length=234 | sequence_SO=chromosome | SO=protein_coding | is_pseudo=false	0.814164	0.8731	0.826223	0	GO:0005685,U1 snRNP	GO:0003723,RNA binding;GO:0008270,zinc ion binding	GO:0000387,spliceosomal snRNP assembly	tgo:TGME49_306380,path:tgo03040,
NCLIV_052060-t26_1-p1	| transcript=NCLIV_052060-t26_1 | gene=NCLIV_052060 | organism=Neospora_caninum_Liverpool | gene_product=Cullin-associated NEDD8-dissociated protein 1 | transcript_product=Cullin-associated NEDD8-dissociated protein 1 | location=FR823391:6239632-6248574(-) | protein_length=1151 | sequence_SO=chromosome | SO=protein_coding | is_pseudo=false	0.167604	0.87319	0.747534	0			GO:0010265,SCF complex assembly
NCLIV_055070-t26_1-p1	| transcript=NCLIV_055070-t26_1 | gene=NCLIV_055070 | organism=Neospora_caninum_Liverpool | gene_product=Ubiquitin carboxyl-terminal hydrolase, related | transcript_product=Ubiquitin carboxyl-terminal hydrolase, related | location=FR823392:1575210-1580072(+) | protein_length=627 | sequence_SO=chromosome | SO=protein_coding | is_pseudo=false	0.138203	0.873361	0.446374	0		GO:0036459,thiol-dependent ubiquitinyl hydrolase activity	GO:0016579,protein deubiquitination;GO:0006511,ubiquitin-dependent protein catabolic process
NCLIV_008990-t26_1-p1	| transcript=NCLIV_008990-t26_1 | gene=NCLIV_008990 | organism=Neospora_caninum_Liverpool | gene_product=unspecified product | transcript_product=unspecified product | location=FR823383:1739380-1740264(+) | protein_length=294 | sequence_SO=chromosome | SO=protein_coding | is_pseudo=false	0.205097	0.8734	0.298977	0
NCLIV_060990-t26_1-p1	| transcript=NCLIV_060990-t26_1 | gene=NCLIV_060990 | organism=Neospora_caninum_Liverpool | gene_product=hypothetical protein | transcript_product=hypothetical protein | location=FR823393:567182-575365(+) | protein_length=918 | sequence_SO=chromosome | SO=protein_coding | is_pseudo=false	0.653887	0.873759	0.739982	0	GO:0016021,integral component of membrane	GO:0010181,FMN binding;GO:0003958,NADPH-hemoprotein reductase activity
NCLIV_054520-t26_1-p1	| transcript=NCLIV_054520-t26_1 | gene=NCLIV_054520 | organism=Neospora_caninum_Liverpool | gene_product=hypothetical protein | transcript_product=hypothetical protein | location=FR823392:1142523-1143614(+) | protein_length=363 | sequence_SO=chromosome | SO=protein_coding | is_pseudo=false	0.161695	0.873891	0.642793	0		GO:0018024,histone-lysine N-methyltransferase activity
NCLIV_060140-t26_1-p1	| transcript=NCLIV_060140-t26_1 | gene=NCLIV_060140 | organism=Neospora_caninum_Liverpool | gene_product=putative inner membrane complex protein IMC3 | transcript_product=putative inner membrane complex protein IMC3 | location=FR823392:5979971-5981578(+) | protein_length=535 | sequence_SO=chromosome | SO=protein_coding | is_pseudo=false	0.04262	0.874614	0.585607	0
NCLIV_032240-t26_1-p1	| transcript=NCLIV_032240-t26_1 | gene=NCLIV_032240 | organism=Neospora_caninum_Liverpool | gene_product=Catalase (EC 1.11.1.6), related | transcript_product=Catalase (EC 1.11.1.6), related | location=FR823390:1844030-1849809(-) | protein_length=516 | sequence_SO=chromosome | SO=protein_coding | is_pseudo=false	0.472537	0.875373	0.406271	0		GO:0004096,catalase activity;GO:0020037,heme binding;GO:0046872,metal ion binding	GO:0042744,hydrogen peroxide catabolic process;GO:0006979,response to oxidative stress	tgo:TGME49_232250,path:tgo00380,;tgo:TGME49_232250,path:tgo00630,;tgo:TGME49_232250,path:tgo01100,;tgo:TGME49_232250,path:tgo01110,;tgo:TGME49_232250,path:tgo01130,;tgo:TGME49_232250,path:tgo01200,;tgo:TGME49_232250,path:tgo04146,
NCLIV_056140-t26_1-p1	| transcript=NCLIV_056140-t26_1 | gene=NCLIV_056140 | organism=Neospora_caninum_Liverpool | gene_product=conserved hypothetical protein | transcript_product=conserved hypothetical protein | location=FR823392:2580659-2597287(-) | protein_length=2723 | sequence_SO=chromosome | SO=protein_coding | is_pseudo=false	0.104836	0.87564	0.369076	0
NCLIV_048930-t26_1-p1	| transcript=NCLIV_048930-t26_1 | gene=NCLIV_048930 | organism=Neospora_caninum_Liverpool | gene_product=hypothetical protein | transcript_product=hypothetical protein | location=FR823391:3530835-3539666(-) | protein_length=1146 | sequence_SO=chromosome | SO=protein_coding | is_pseudo=false	0.211034	0.875898	0.580701	0	GO:0005634,nucleus	GO:0008536,Ran GTPase binding	GO:0006886,intracellular protein transport
NCLIV_051890-t26_1-p1	| transcript=NCLIV_051890-t26_1 | gene=NCLIV_051890 | organism=Neospora_caninum_Liverpool | gene_product=unspecified product | transcript_product=unspecified product | location=FR823391:6077237-6083242(+) | protein_length=2001 | sequence_SO=chromosome | SO=protein_coding | is_pseudo=false	0.396624	0.875908	0.534079	0		GO:0003700,DNA-binding transcription factor activity
NCLIV_012700-t26_1-p1	| transcript=NCLIV_012700-t26_1 | gene=NCLIV_012700 | organism=Neospora_caninum_Liverpool | gene_product=putative TCP-1/cpn60 family chaperonin | transcript_product=putative TCP-1/cpn60 family chaperonin | location=FR823386:395375-400763(-) | protein_length=557 | sequence_SO=chromosome | SO=protein_coding | is_pseudo=false	0.048776	0.875915	0.449023	0	GO:0005737,cytoplasm	GO:0005524,ATP binding;GO:0051082,unfolded protein binding	GO:0006457,protein folding
NCLIV_028540-t26_1-p1	| transcript=NCLIV_028540-t26_1 | gene=NCLIV_028540 | organism=Neospora_caninum_Liverpool | gene_product=conserved hypothetical protein | transcript_product=conserved hypothetical protein | location=FR823389:3661570-3663141(-) | protein_length=275 | sequence_SO=chromosome | SO=protein_coding | is_pseudo=false	0.993128	0.876152	0.328729	0
NCLIV_065690-t26_1-p1	| transcript=NCLIV_065690-t26_1 | gene=NCLIV_065690 | organism=Neospora_caninum_Liverpool | gene_product=hypothetical protein | transcript_product=hypothetical protein | location=FR823393:4293794-4307849(+) | protein_length=1117 | sequence_SO=chromosome | SO=protein_coding | is_pseudo=false	0.351861	0.877608	0.57071	0	GO:0005634,nucleus	GO:0005049,nuclear export signal receptor activity;GO:0008536,Ran GTPase binding	GO:0006886,intracellular protein transport	tgo:TGME49_249530,path:tgo03008,;tgo:TGME49_249530,path:tgo03013,
NCLIV_055300-t26_1-p1	| transcript=NCLIV_055300-t26_1 | gene=NCLIV_055300 | organism=Neospora_caninum_Liverpool | gene_product=hypothetical protein | transcript_product=hypothetical protein | location=FR823392:1812763-1824017(-) | protein_length=1484 | sequence_SO=chromosome | SO=protein_coding | is_pseudo=false	0.09094	0.8784	0.471734	0	GO:0005737,cytoplasm		GO:0006888,endoplasmic reticulum to Golgi vesicle-mediated transport	tgo:TGME49_311400,path:tgo04141,
NCLIV_058890-t26_1-p1	| transcript=NCLIV_058890-t26_1 | gene=NCLIV_058890 | organism=Neospora_caninum_Liverpool | gene_product=tubulin alpha chain | transcript_product=tubulin alpha chain | location=FR823392:4888490-4890511(+) | protein_length=453 | sequence_SO=chromosome | SO=protein_coding | is_pseudo=false	0.125655	0.87887	0.420581	0	GO:0005737,cytoplasm;GO:0005874,microtubule	GO:0005525,GTP binding;GO:0003924,GTPase activity;GO:0005200,structural constituent of cytoskeleton	GO:0007017,microtubule-based process	tgo:TGME49_316400,path:tgo04145,
NCLIV_054500-t26_1-p1	| transcript=NCLIV_054500-t26_1 | gene=NCLIV_054500 | organism=Neospora_caninum_Liverpool | gene_product=hypothetical protein | transcript_product=hypothetical protein | location=FR823392:1129427-1130641(-) | protein_length=134 | sequence_SO=chromosome | SO=protein_coding | is_pseudo=false	0.0004	0.879099	0.570562	0
NCLIV_043930-t26_1-p1	| transcript=NCLIV_043930-t26_1 | gene=NCLIV_043930 | organism=Neospora_caninum_Liverpool | gene_product=kelch repeat-containing proteins that is fused to a HSP90-like ATpase, related | transcript_product=kelch repeat-containing proteins that is fused to a HSP90-like ATpase, related | location=FR823385:4533577-4545776(+) | protein_length=1938 | sequence_SO=chromosome | SO=protein_coding | is_pseu…	0.291315	0.880057	0.498176	0
NCLIV_066050-t26_1-p1	| transcript=NCLIV_066050-t26_1 | gene=NCLIV_066050 | organism=Neospora_caninum_Liverpool | gene_product=hypothetical protein | transcript_product=hypothetical protein | location=FR823393:4616323-4618268(-) | protein_length=91 | sequence_SO=chromosome | SO=protein_coding | is_pseudo=false	0.405887	0.880762	0.764064	0
NCLIV_004860-t26_1-p1	| transcript=NCLIV_004860-t26_1 | gene=NCLIV_004860 | organism=Neospora_caninum_Liverpool | gene_product=hypothetical protein | transcript_product=hypothetical protein | location=FR823382:253429-267884(-) | protein_length=2559 | sequence_SO=chromosome | SO=protein_coding | is_pseudo=false	0.416866	0.880922	0.700088	0	GO:0016021,integral component of membrane	GO:0003989,acetyl-CoA carboxylase activity;GO:0005524,ATP binding;GO:0046872,metal ion binding;GO:0004658,propionyl-CoA carboxylase activity	GO:0006633,fatty acid biosynthetic process	tgo:TGME49_221320,path:tgo00061,;tgo:TGME49_221320,path:tgo00620,;tgo:TGME49_221320,path:tgo00640,;tgo:TGME49_221320,path:tgo01100,;tgo:TGME49_221320,path:tgo01110,;tgo:TGME49_221320,path:tgo01130,;tgo:TGME49_221320,path:tgo01212,
NCLIV_044440-t26_1-p1	| transcript=NCLIV_044440-t26_1 | gene=NCLIV_044440 | organism=Neospora_caninum_Liverpool | gene_product=hypothetical protein | transcript_product=hypothetical protein | location=FR823385:5072685-5076956(+) | protein_length=430 | sequence_SO=chromosome | SO=protein_coding | is_pseudo=false	0.301766	0.880962	0.802084	0	GO:0005737,cytoplasm	GO:0003747,translation release factor activity		tgo:TGME49_304710,path:tgo03015,
NCLIV_018050-t26_1-p1	| transcript=NCLIV_018050-t26_1 | gene=NCLIV_018050 | organism=Neospora_caninum_Liverpool | gene_product=conserved hypothetical protein | transcript_product=conserved hypothetical protein | location=FR823387:2226332-2228816(-) | protein_length=636 | sequence_SO=chromosome | SO=protein_coding | is_pseudo=false	0.365332	0.881233	0.831199	0	GO:0016021,integral component of membrane
NCLIV_029860-t26_1-p1	| transcript=NCLIV_029860-t26_1 | gene=NCLIV_029860 | organism=Neospora_caninum_Liverpool | gene_product=hypothetical protein | transcript_product=hypothetical protein | location=FR823389:4749288-4749872(+) | protein_length=194 | sequence_SO=chromosome | SO=protein_coding | is_pseudo=false	0.012764	0.881397	0.161009	0
NCLIV_058300-t26_1-p1	| transcript=NCLIV_058300-t26_1 | gene=NCLIV_058300 | organism=Neospora_caninum_Liverpool | gene_product=hypothetical protein | transcript_product=hypothetical protein | location=FR823392:4487866-4488366(+) | protein_length=166 | sequence_SO=chromosome | SO=protein_coding | is_pseudo=false	0.001132	0.881426	0.59773	0
NCLIV_025580-t26_1-p1	| transcript=NCLIV_025580-t26_1 | gene=NCLIV_025580 | organism=Neospora_caninum_Liverpool | gene_product=eukaryotic translation initiation factor 3 subunit 11 | transcript_product=eukaryotic translation initiation factor 3 subunit 11 | location=FR823389:1337690-1339254(+) | protein_length=271 | sequence_SO=chromosome | SO=protein_coding | is_pseudo=false	0.389948	0.881637	0.695127	0	GO:0016282,eukaryotic 43S preinitiation complex;GO:0033290,eukaryotic 48S preinitiation complex;GO:0005852,eukaryotic translation initiation factor 3 complex	GO:0043022,ribosome binding;GO:0003743,translation initiation factor activity	GO:0001732,formation of cytoplasmic translation initiation complex;GO:0006446,regulation of translational initiation
NCLIV_011380-t26_1-p1	| transcript=NCLIV_011380-t26_1 | gene=NCLIV_011380 | organism=Neospora_caninum_Liverpool | gene_product=putative TB2/DP1, HVA22 domain-containing protein | transcript_product=putative TB2/DP1, HVA22 domain-containing protein | location=FR823384:1511648-1512154(+) | protein_length=168 | sequence_SO=chromosome | SO=protein_coding | is_pseudo=false	0.963477	0.881901	0.4402	0	GO:0016021,integral component of membrane
NCLIV_045960-t26_1-p1	| transcript=NCLIV_045960-t26_1 | gene=NCLIV_045960 | organism=Neospora_caninum_Liverpool | gene_product=conserved hypothetical protein | transcript_product=conserved hypothetical protein | location=FR823391:960078-970828(+) | protein_length=1288 | sequence_SO=chromosome | SO=protein_coding | is_pseudo=false	0.765585	0.882426	0.76201	0
NCLIV_066370-t26_1-p1	| transcript=NCLIV_066370-t26_1 | gene=NCLIV_066370 | organism=Neospora_caninum_Liverpool | gene_product=hypothetical protein | transcript_product=hypothetical protein | location=FR823393:4899833-4903264(+) | protein_length=402 | sequence_SO=chromosome | SO=protein_coding | is_pseudo=false	0.040496	0.882584	0.508923	0	GO:0005838,proteasome regulatory particle		GO:0006508,proteolysis
NCLIV_005930-t26_1-p1	| transcript=NCLIV_005930-t26_1 | gene=NCLIV_005930 | organism=Neospora_caninum_Liverpool | gene_product=putative phosphoserine phosphatase | transcript_product=putative phosphoserine phosphatase | location=FR823382:1248138-1261625(-) | protein_length=1664 | sequence_SO=chromosome | SO=protein_coding | is_pseudo=false	0.495622	0.882763	0.812668	0		GO:0004647,phosphoserine phosphatase activity
NCLIV_031530-t26_1-p1	| transcript=NCLIV_031530-t26_1 | gene=NCLIV_031530 | organism=Neospora_caninum_Liverpool | gene_product=hypothetical protein | transcript_product=hypothetical protein | location=FR823390:1187557-1189005(+) | protein_length=187 | sequence_SO=chromosome | SO=protein_coding | is_pseudo=false	0.137114	0.882873	0.392095	0
NCLIV_055160-t26_1-p1	| transcript=NCLIV_055160-t26_1 | gene=NCLIV_055160 | organism=Neospora_caninum_Liverpool | gene_product=conserved hypothetical protein | transcript_product=conserved hypothetical protein | location=FR823392:1652122-1670643(+) | protein_length=4555 | sequence_SO=chromosome | SO=protein_coding | is_pseudo=false	0.179847	0.882993	0.516098	0	GO:0016021,integral component of membrane
NCLIV_050990-t26_1-p1	| transcript=NCLIV_050990-t26_1 | gene=NCLIV_050990 | organism=Neospora_caninum_Liverpool | gene_product=hypothetical protein | transcript_product=hypothetical protein | location=FR823391:5311352-5318904(+) | protein_length=387 | sequence_SO=chromosome | SO=protein_coding | is_pseudo=false	0.713798	0.883247	0.846821	0		GO:0005524,ATP binding;GO:0003677,DNA binding;GO:0003887,DNA-directed DNA polymerase activity	GO:0006260,DNA replication	tgo:TGME49_237110,path:tgo03030,;tgo:TGME49_237110,path:tgo03420,;tgo:TGME49_237110,path:tgo03430,
NCLIV_031670-t26_1-p1	| transcript=NCLIV_031670-t26_1 | gene=NCLIV_031670 | organism=Neospora_caninum_Liverpool | gene_product=conserved hypothetical protein | transcript_product=conserved hypothetical protein | location=FR823390:1304738-1310346(+) | protein_length=582 | sequence_SO=chromosome | SO=protein_coding | is_pseudo=false	0.50985	0.883522	0.601287	0
NCLIV_054910-t26_1-p1	| transcript=NCLIV_054910-t26_1 | gene=NCLIV_054910 | organism=Neospora_caninum_Liverpool | gene_product=conserved hypothetical protein | transcript_product=conserved hypothetical protein | location=FR823392:1416285-1419691(-) | protein_length=377 | sequence_SO=chromosome | SO=protein_coding | is_pseudo=false	0.210781	0.883943	0.691714	0		GO:0004402,histone acetyltransferase activity		tgo:TGME49_310860,path:tgo03040,
NCLIV_024040-t26_1-p1	| transcript=NCLIV_024040-t26_1 | gene=NCLIV_024040 | organism=Neospora_caninum_Liverpool | gene_product=Aminotransferase, related | transcript_product=Aminotransferase, related | location=FR823389:203087-207441(-) | protein_length=594 | sequence_SO=chromosome | SO=protein_coding | is_pseudo=false	0.034663	0.883986	0.719284	0		GO:0004021,L-alanine;GO:0030170,pyridoxal phosphate binding	GO:0009058,biosynthetic process	tgo:TGME49_264030,path:tgo00220,;tgo:TGME49_264030,path:tgo00250,;tgo:TGME49_264030,path:tgo01100,;tgo:TGME49_264030,path:tgo01200,;tgo:TGME49_264030,path:tgo01210,;tgo:TGME49_264030,path:tgo01230,
NCLIV_061210-t26_1-p1	| transcript=NCLIV_061210-t26_1 | gene=NCLIV_061210 | organism=Neospora_caninum_Liverpool | gene_product=conserved hypothetical protein | transcript_product=conserved hypothetical protein | location=FR823393:751191-752677(+) | protein_length=393 | sequence_SO=chromosome | SO=protein_coding | is_pseudo=false	0.002469	0.885052	0.24848	0	GO:0016021,integral component of membrane
NCLIV_037200-t26_1-p1	| transcript=NCLIV_037200-t26_1 | gene=NCLIV_037200 | organism=Neospora_caninum_Liverpool | gene_product=GJ21226, related | transcript_product=GJ21226, related | location=FR823390:5758518-5770024(-) | protein_length=2649 | sequence_SO=chromosome | SO=protein_coding | is_pseudo=false	0.12251	0.885088	0.597086	0		GO:0003723,RNA binding
NCLIV_036010-t26_1-p1	| transcript=NCLIV_036010-t26_1 | gene=NCLIV_036010 | organism=Neospora_caninum_Liverpool | gene_product=hypothetical protein | transcript_product=hypothetical protein | location=FR823390:4781497-4790395(-) | protein_length=780 | sequence_SO=chromosome | SO=protein_coding | is_pseudo=false	0.092368	0.885978	0.733683	0		GO:0003723,RNA binding	GO:0006397,mRNA processing	tgo:TGME49_270770,path:tgo03040,
NCLIV_000060-t26_1-p1	| transcript=NCLIV_000060-t26_1 | gene=NCLIV_000060 | organism=Neospora_caninum_Liverpool | gene_product=putative 3', 5'-cyclic nucleotide phosphodiesterase domain-containing protein | transcript_product=putative 3', 5'-cyclic nucleotide phosphodiesterase domain-containing protein | location=FR823380:71321-85323(+) | protein_length=2231 | sequence_SO=chromosome | SO=protein_coding | is_pseudo=fal…	0.267095	0.88657	0.622018	0		GO:0004114,3',5'-cyclic-nucleotide phosphodiesterase activity;GO:0046872,metal ion binding	GO:0007165,signal transduction
NCLIV_013070-t26_1-p1	| transcript=NCLIV_013070-t26_1 | gene=NCLIV_013070 | organism=Neospora_caninum_Liverpool | gene_product=conserved hypothetical protein | transcript_product=conserved hypothetical protein | location=FR823386:786827-790599(+) | protein_length=423 | sequence_SO=chromosome | SO=protein_coding | is_pseudo=false	0.357929	0.887118	0.579635	0	GO:0005634,nucleus		GO:0080009,mRNA methylation;GO:0000381,regulation of alternative mRNA splicing, via spliceosome
NCLIV_000430-t26_1-p1	| transcript=NCLIV_000430-t26_1 | gene=NCLIV_000430 | organism=Neospora_caninum_Liverpool | gene_product=conserved hypothetical protein | transcript_product=conserved hypothetical protein | location=FR823380:334039-337105(-) | protein_length=393 | sequence_SO=chromosome | SO=protein_coding | is_pseudo=false	0.412394	0.887203	0.784056	0
NCLIV_009530-t26_1-p1	| transcript=NCLIV_009530-t26_1 | gene=NCLIV_009530 | organism=Neospora_caninum_Liverpool | gene_product=conserved hypothetical protein | transcript_product=conserved hypothetical protein | location=FR823384:42585-46508(+) | protein_length=1307 | sequence_SO=chromosome | SO=protein_coding | is_pseudo=false	0.775623	0.88722	0.720049	0		GO:0005092,GDP-dissociation inhibitor activity	GO:0007264,small GTPase mediated signal transduction
NCLIV_012950-t26_1-p1	| transcript=NCLIV_012950-t26_1 | gene=NCLIV_012950 | organism=Neospora_caninum_Liverpool | gene_product=putative ubiquitin family domain-containing protein | transcript_product=putative ubiquitin family domain-containing protein | location=FR823386:695796-701971(+) | protein_length=1147 | sequence_SO=chromosome | SO=protein_coding | is_pseudo=false	0.234745	0.888219	0.6868	0
NCLIV_0260-t26_1-p1	| transcript=NCLIV_0260-t26_1 | gene=NCLIV_0260 | organism=Neospora_caninum_Liverpool | gene_product=armadillo/beta-catenin-like repeat-containing protein | transcript_product=armadillo/beta-catenin-like repeat-containing protein | location=FR823389:1666148-1670948(+) | protein_length=274 | sequence_SO=chromosome | SO=protein_coding | is_pseudo=false	0.694835	0.889458	0.416532	0
NCLIV_038990-t26_1-p1	| transcript=NCLIV_038990-t26_1 | gene=NCLIV_038990 | organism=Neospora_caninum_Liverpool | gene_product=conserved hypothetical protein | transcript_product=conserved hypothetical protein | location=FR823385:510496-512064(+) | protein_length=522 | sequence_SO=chromosome | SO=protein_coding | is_pseudo=false	0.230871	0.889474	0.656837	0
NCLIV_031340-t26_1-p1	| transcript=NCLIV_031340-t26_1 | gene=NCLIV_031340 | organism=Neospora_caninum_Liverpool | gene_product=putative Splicing factor 3B subunit 3 | transcript_product=putative Splicing factor 3B subunit 3 | location=FR823390:1049700-1060273(-) | protein_length=1233 | sequence_SO=chromosome | SO=protein_coding | is_pseudo=false	0.317363	0.891699	0.609861	0	GO:0005634,nucleus	GO:0003676,nucleic acid binding		tgo:TGME49_230960,path:tgo03040,
NCLIV_041120-t26_1-p1	| transcript=NCLIV_041120-t26_1 | gene=NCLIV_041120 | organism=Neospora_caninum_Liverpool | gene_product=conserved hypothetical protein | transcript_product=conserved hypothetical protein | location=FR823385:2167774-2169495(-) | protein_length=388 | sequence_SO=chromosome | SO=protein_coding | is_pseudo=false	0.289131	0.892154	0.557134	0	GO:0016021,integral component of membrane
NCLIV_050470-t26_1-p1	| transcript=NCLIV_050470-t26_1 | gene=NCLIV_050470 | organism=Neospora_caninum_Liverpool | gene_product=hypothetical protein | transcript_product=hypothetical protein | location=FR823391:4916407-4921546(+) | protein_length=530 | sequence_SO=chromosome | SO=protein_coding | is_pseudo=false	0.129736	0.892755	0.501996	0	GO:0017087,mitochondrial processing peptidase complex	GO:0046872,metal ion binding;GO:0004222,metalloendopeptidase activity	GO:0006627,protein processing involved in protein targeting to mitochondrion
NCLIV_064570-t26_1-p1	| transcript=NCLIV_064570-t26_1 | gene=NCLIV_064570 | organism=Neospora_caninum_Liverpool | gene_product=GD22670, related | transcript_product=GD22670, related | location=FR823393:3453523-3457688(-) | protein_length=401 | sequence_SO=chromosome | SO=protein_coding | is_pseudo=false	0.153528	0.893598	0.823576	0
NCLIV_011840-t26_1-p1	| transcript=NCLIV_011840-t26_1 | gene=NCLIV_011840 | organism=Neospora_caninum_Liverpool | gene_product=hypothetical protein | transcript_product=hypothetical protein | location=FR823384:1883691-1887408(-) | protein_length=285 | sequence_SO=chromosome | SO=protein_coding | is_pseudo=false	0.484691	0.893714	0.611242	0		GO:0003723,RNA binding		tgo:TGME49_211020,path:tgo03015,
NCLIV_042720-t26_1-p1	| transcript=NCLIV_042720-t26_1 | gene=NCLIV_042720 | organism=Neospora_caninum_Liverpool | gene_product=putative WD-40 repeat protein | transcript_product=putative WD-40 repeat protein | location=FR823385:3529678-3537296(-) | protein_length=521 | sequence_SO=chromosome | SO=protein_coding | is_pseudo=false	0.860426	0.894004	0.662702	0
NCLIV_051530-t26_1-p1	| transcript=NCLIV_051530-t26_1 | gene=NCLIV_051530 | organism=Neospora_caninum_Liverpool | gene_product=hypothetical protein | transcript_product=hypothetical protein | location=FR823391:5783021-5784626(+) | protein_length=258 | sequence_SO=chromosome | SO=protein_coding | is_pseudo=false	0.689634	0.89453	0.084513	0
NCLIV_053640-t26_1-p1	| transcript=NCLIV_053640-t26_1 | gene=NCLIV_053640 | organism=Neospora_caninum_Liverpool | gene_product=putative peroxidoxin 2 | transcript_product=putative peroxidoxin 2 | location=FR823392:407006-408760(-) | protein_length=224 | sequence_SO=chromosome | SO=protein_coding | is_pseudo=false	0.911255	0.894532	0.721552	0	GO:0005623,cell	GO:0004601,peroxidase activity;GO:0051920,peroxiredoxin activity	GO:0045454,cell redox homeostasis
NCLIV_034460-t26_1-p1	| transcript=NCLIV_034460-t26_1 | gene=NCLIV_034460 | organism=Neospora_caninum_Liverpool | gene_product=hypothetical protein | transcript_product=hypothetical protein | location=FR823390:3497341-3502863(-) | protein_length=592 | sequence_SO=chromosome | SO=protein_coding | is_pseudo=false	0.040044	0.894562	0.238176	0		GO:0005524,ATP binding;GO:0008568,microtubule-severing ATPase activity	GO:0051301,cell division	tgo:TGME49_273090,path:tgo04141,
NCLIV_026830-t26_1-p1	| transcript=NCLIV_026830-t26_1 | gene=NCLIV_026830 | organism=Neospora_caninum_Liverpool | gene_product=Translation elongation factor G, related | transcript_product=Translation elongation factor G, related | location=FR823389:2362070-2368126(-) | protein_length=717 | sequence_SO=chromosome | SO=protein_coding | is_pseudo=false	0.570409	0.894692	0.818405	0	GO:0005739,mitochondrion	GO:0005525,GTP binding;GO:0003924,GTPase activity;GO:0003746,translation elongation factor activity	GO:0070125,mitochondrial translational elongation
NCLIV_053860-t26_1-p1	| transcript=NCLIV_053860-t26_1 | gene=NCLIV_053860 | organism=Neospora_caninum_Liverpool | gene_product=MGC84926 protein, related | transcript_product=MGC84926 protein, related | location=FR823392:581240-587174(-) | protein_length=528 | sequence_SO=chromosome | SO=protein_coding | is_pseudo=false	0.475075	0.894708	0.555994	0	GO:0005623,cell	GO:0009055,electron transfer activity;GO:0050660,flavin adenine dinucleotide binding;GO:0004362,glutathione-disulfide reductase activity;GO:0004791,thioredoxin-disulfide reductase activity	GO:0045454,cell redox homeostasis	tgo:TGME49_309730,path:tgo00450,
NCLIV_016370-t26_1-p1	| transcript=NCLIV_016370-t26_1 | gene=NCLIV_016370 | organism=Neospora_caninum_Liverpool | gene_product=Galactosyltransferase, related | transcript_product=Galactosyltransferase, related | location=FR823387:816222-824556(+) | protein_length=1298 | sequence_SO=chromosome | SO=protein_coding | is_pseudo=false	0.181363	0.89479	0.690722	0	GO:0016020,membrane	GO:0016757,transferase activity, transferring glycosyl groups
NCLIV_036340-t26_1-p1	| transcript=NCLIV_036340-t26_1 | gene=NCLIV_036340 | organism=Neospora_caninum_Liverpool | gene_product=putative protein phosphatase 2C | transcript_product=putative protein phosphatase 2C | location=FR823390:5039040-5044708(+) | protein_length=550 | sequence_SO=chromosome | SO=protein_coding | is_pseudo=false	0.624454	0.895887	0.719841	0		GO:0004722,protein serine/threonine phosphatase activity
NCLIV_014330-t26_1-p1	| transcript=NCLIV_014330-t26_1 | gene=NCLIV_014330 | organism=Neospora_caninum_Liverpool | gene_product=Prolyl oligopeptidase (Precursor) | transcript_product=Prolyl oligopeptidase (Precursor) | location=FR823386:1803449-1811449(-) | protein_length=733 | sequence_SO=chromosome | SO=protein_coding | is_pseudo=false	0.06203	0.896345	0.387358	0		GO:0004252,serine-type endopeptidase activity;GO:0070008,serine-type exopeptidase activity
NCLIV_000610-t26_1-p1	| transcript=NCLIV_000610-t26_1 | gene=NCLIV_000610 | organism=Neospora_caninum_Liverpool | gene_product=putative profilin family protein | transcript_product=putative profilin family protein | location=FR823380:489311-490647(-) | protein_length=163 | sequence_SO=chromosome | SO=protein_coding | is_pseudo=false	0.125198	0.896569	0.689205	0	GO:0015629,actin cytoskeleton;GO:0005737,cytoplasm	GO:0003785,actin monomer binding;GO:0005543,phospholipid binding	GO:0030036,actin cytoskeleton organization;GO:0060327,cytoplasmic actin-based contraction involved in cell motility	tgo:TGME49_293690,path:tgo05145,
NCLIV_023790-t26_1-p1	| transcript=NCLIV_023790-t26_1 | gene=NCLIV_023790 | organism=Neospora_caninum_Liverpool | gene_product=conserved hypothetical protein | transcript_product=conserved hypothetical protein | location=FR823388:3893703-3897232(-) | protein_length=339 | sequence_SO=chromosome | SO=protein_coding | is_pseudo=false	0.241432	0.896885	0.706298	0
NCLIV_028830-t26_1-p1	| transcript=NCLIV_028830-t26_1 | gene=NCLIV_028830 | organism=Neospora_caninum_Liverpool | gene_product=Glucose-6-phosphate isomerase | transcript_product=Glucose-6-phosphate isomerase | location=FR823389:3920034-3926418(+) | protein_length=481 | sequence_SO=chromosome | SO=protein_coding | is_pseudo=false	0.968887	0.897675	0.692886	0	GO:0016021,integral component of membrane	GO:0004347,glucose-6-phosphate isomerase activity	GO:0006094,gluconeogenesis;GO:0006096,glycolytic process	tgo:TGME49_283780,path:tgo00010,;tgo:TGME49_283780,path:tgo00030,;tgo:TGME49_283780,path:tgo00500,;tgo:TGME49_283780,path:tgo00520,;tgo:TGME49_283780,path:tgo01100,;tgo:TGME49_283780,path:tgo01110,;tgo:TGME49_283780,path:tgo01130,;tgo:TGME49_283780,path:tgo01200,
NCLIV_061440-t26_1-p1	| transcript=NCLIV_061440-t26_1 | gene=NCLIV_061440 | organism=Neospora_caninum_Liverpool | gene_product=hypothetical protein | transcript_product=hypothetical protein | location=FR823393:936596-938357(+) | protein_length=210 | sequence_SO=chromosome | SO=protein_coding | is_pseudo=false	0.566443	0.898	0.503456	0
NCLIV_048590-t26_1-p1	| transcript=NCLIV_048590-t26_1 | gene=NCLIV_048590 | organism=Neospora_caninum_Liverpool | gene_product=unspecified product | transcript_product=unspecified product | location=FR823391:3250588-3260649(+) | protein_length=1937 | sequence_SO=chromosome | SO=protein_coding | is_pseudo=false	0.224548	0.898383	0.492736	0	GO:0016021,integral component of membrane
NCLIV_032110-t26_1-p1	| transcript=NCLIV_032110-t26_1 | gene=NCLIV_032110 | organism=Neospora_caninum_Liverpool | gene_product=conserved hypothetical protein | transcript_product=conserved hypothetical protein | location=FR823390:1755320-1757952(+) | protein_length=460 | sequence_SO=chromosome | SO=protein_coding | is_pseudo=false	0.061924	0.898871	0.494931	0
NCLIV_039100-t26_1-p1	| transcript=NCLIV_039100-t26_1 | gene=NCLIV_039100 | organism=Neospora_caninum_Liverpool | gene_product=hypothetical protein | transcript_product=hypothetical protein | location=FR823385:589386-591426(-) | protein_length=449 | sequence_SO=chromosome | SO=protein_coding | is_pseudo=false	0.11177	0.899111	0.662983	0	GO:0005737,cytoplasm;GO:0005874,microtubule	GO:0005525,GTP binding;GO:0003924,GTPase activity;GO:0005200,structural constituent of cytoskeleton	GO:0007017,microtubule-based process	tgo:TGME49_266960,path:tgo04145,
NCLIV_007510-t26_1-p1	| transcript=NCLIV_007510-t26_1 | gene=NCLIV_007510 | organism=Neospora_caninum_Liverpool | gene_product=conserved hypothetical protein | transcript_product=conserved hypothetical protein | location=FR823383:498304-501255(+) | protein_length=811 | sequence_SO=chromosome | SO=protein_coding | is_pseudo=false	0.227166	0.899264	0.604517	0
NCLIV_046100-t26_1-p1	| transcript=NCLIV_046100-t26_1 | gene=NCLIV_046100 | organism=Neospora_caninum_Liverpool | gene_product=putative glycogen debranching enzyme | transcript_product=putative glycogen debranching enzyme | location=FR823391:1073493-1086189(-) | protein_length=1849 | sequence_SO=chromosome | SO=protein_coding | is_pseudo=false	0.364831	0.899297	0.738351	0		GO:0004134,4-alpha-glucanotransferase activity;GO:0004135,amylo-alpha-1,6-glucosidase activity;GO:0102500,beta-maltose 4-alpha-glucanotransferase activity	GO:0005980,glycogen catabolic process	tgo:TGME49_226910,path:tgo00500,;tgo:TGME49_226910,path:tgo01100,;tgo:TGME49_226910,path:tgo01110,
NCLIV_011210-t26_1-p1	| transcript=NCLIV_011210-t26_1 | gene=NCLIV_011210 | organism=Neospora_caninum_Liverpool | gene_product=transketolase, related | transcript_product=transketolase, related | location=FR823384:1365848-1374587(-) | protein_length=986 | sequence_SO=chromosome | SO=protein_coding | is_pseudo=false	0.665696	0.89957	0.724669	0		GO:0046872,metal ion binding;GO:0004802,transketolase activity		tgo:TGME49_318310,path:tgo00030,;tgo:TGME49_318310,path:tgo01100,;tgo:TGME49_318310,path:tgo01110,;tgo:TGME49_318310,path:tgo01130,;tgo:TGME49_318310,path:tgo01200,;tgo:TGME49_318310,path:tgo01230,
NCLIV_011980-t26_1-p1	| transcript=NCLIV_011980-t26_1 | gene=NCLIV_011980 | organism=Neospora_caninum_Liverpool | gene_product=calmodulin-like domain protein kinase isoenzyme gamma, related | transcript_product=calmodulin-like domain protein kinase isoenzyme gamma, related | location=FR823384:2008471-2014154(+) | protein_length=506 | sequence_SO=chromosome | SO=protein_coding | is_pseudo=false	0.750516	0.899884	0.444718	0		GO:0005524,ATP binding;GO:0005509,calcium ion binding;GO:0004683,calmodulin-dependent protein kinase activity		tgo:TGME49_305860,path:tgo05145,
NCLIV_007260-t26_1-p1	| transcript=NCLIV_007260-t26_1 | gene=NCLIV_007260 | organism=Neospora_caninum_Liverpool | gene_product=putative p97 protein | transcript_product=putative p97 protein | location=FR823383:278398-280941(+) | protein_length=847 | sequence_SO=chromosome | SO=protein_coding | is_pseudo=false	0.274235	0.900162	0.628801	0
NCLIV_069350-t26_1-p1	| transcript=NCLIV_069350-t26_1 | gene=NCLIV_069350 | organism=Neospora_caninum_Liverpool | gene_product=hypothetical protein | transcript_product=hypothetical protein | location=CADU01000303:81940-83196(+) | protein_length=418 | sequence_SO=contig | SO=protein_coding | is_pseudo=false	0.202592	0.900299	0.827689	0	GO:0005794,Golgi apparatus;GO:0016021,integral component of membrane	GO:0005457,GDP-fucose transmembrane transporter activity	GO:0036085,GDP-fucose import into Golgi lumen
NCLIV_028720-t26_1-p1	| transcript=NCLIV_028720-t26_1 | gene=NCLIV_028720 | organism=Neospora_caninum_Liverpool | gene_product=unspecified product | transcript_product=unspecified product | location=FR823389:3810769-3818116(-) | protein_length=2262 | sequence_SO=chromosome | SO=protein_coding | is_pseudo=false	0.431293	0.900351	0.820511	0		GO:0003700,DNA-binding transcription factor activity
NCLIV_045190-t26_1-p1	| transcript=NCLIV_045190-t26_1 | gene=NCLIV_045190 | organism=Neospora_caninum_Liverpool | gene_product=Proteophosphoglycan ppg1, related | transcript_product=Proteophosphoglycan ppg1, related | location=FR823391:335468-340106(+) | protein_length=1357 | sequence_SO=chromosome | SO=protein_coding | is_pseudo=false	0.373706	0.900963	0.237285	0
NCLIV_009590-t26_1-p1	| transcript=NCLIV_009590-t26_1 | gene=NCLIV_009590 | organism=Neospora_caninum_Liverpool | gene_product=gi20748, related | transcript_product=gi20748, related | location=FR823384:76247-78343(-) | protein_length=405 | sequence_SO=chromosome | SO=protein_coding | is_pseudo=false	0.679577	0.901133	0.64226	0	GO:0005623,cell		GO:0006886,intracellular protein transport
NCLIV_037500-t26_1-p1	| transcript=NCLIV_037500-t26_1 | gene=NCLIV_037500 | organism=Neospora_caninum_Liverpool | gene_product=unspecified product | transcript_product=unspecified product | location=FR823390:5986548-5988572(-) | protein_length=475 | sequence_SO=chromosome | SO=protein_coding | is_pseudo=false	0.530267	0.901596	0.429566	0	GO:0000015,phosphopyruvate hydratase complex	GO:0000287,magnesium ion binding;GO:0004634,phosphopyruvate hydratase activity	GO:0006096,glycolytic process	tgo:TGME49_268850,path:tgo00010,;tgo:TGME49_268850,path:tgo01100,;tgo:TGME49_268850,path:tgo01110,;tgo:TGME49_268850,path:tgo01130,;tgo:TGME49_268850,path:tgo01200,;tgo:TGME49_268850,path:tgo01230,;tgo:TGME49_268850,path:tgo03018,
NCLIV_014660-t26_1-p1	| transcript=NCLIV_014660-t26_1 | gene=NCLIV_014660 | organism=Neospora_caninum_Liverpool | gene_product=hypothetical protein | transcript_product=hypothetical protein | location=FR823386:2077487-2078467(+) | protein_length=326 | sequence_SO=chromosome | SO=protein_coding | is_pseudo=false	0.845022	0.902392	0.821952	0
NCLIV_039860-t26_1-p1	| transcript=NCLIV_039860-t26_1 | gene=NCLIV_039860 | organism=Neospora_caninum_Liverpool | gene_product=putative pre-mRNA splicing factor | transcript_product=putative pre-mRNA splicing factor | location=FR823385:1125783-1128059(+) | protein_length=612 | sequence_SO=chromosome | SO=protein_coding | is_pseudo=false	0.214318	0.902399	0.747584	0	GO:0071013,catalytic step 2 spliceosome	GO:0004402,histone acetyltransferase activity	GO:0000398,mRNA splicing, via spliceosome	tgo:TGME49_265410,path:tgo03040,
NCLIV_029730-t26_1-p1	| transcript=NCLIV_029730-t26_1 | gene=NCLIV_029730 | organism=Neospora_caninum_Liverpool | gene_product=putative Ras family domain-containing protein | transcript_product=putative Ras family domain-containing protein | location=FR823389:4646755-4650398(+) | protein_length=214 | sequence_SO=chromosome | SO=protein_coding | is_pseudo=false	0.963775	0.903459	0.476023	0		GO:0005525,GTP binding;GO:0003924,GTPase activity
NCLIV_063760-t26_1-p1	| transcript=NCLIV_063760-t26_1 | gene=NCLIV_063760 | organism=Neospora_caninum_Liverpool | gene_product=hypothetical protein | transcript_product=hypothetical protein | location=FR823393:2818962-2823785(+) | protein_length=408 | sequence_SO=chromosome | SO=protein_coding | is_pseudo=false	0.110132	0.90361	0.650758	0		GO:0004843,thiol-dependent ubiquitin-specific protease activity	GO:0006511,ubiquitin-dependent protein catabolic process
NCLIV_052480-t26_1-p1	| transcript=NCLIV_052480-t26_1 | gene=NCLIV_052480 | organism=Neospora_caninum_Liverpool | gene_product=Protein arginine methyltransferase 5, related | transcript_product=Protein arginine methyltransferase 5, related | location=FR823391:6544778-6547738(+) | protein_length=986 | sequence_SO=chromosome | SO=protein_coding | is_pseudo=false	0.160833	0.904913	0.805423	0		GO:0016273,arginine N-methyltransferase activity	GO:0035246,peptidyl-arginine N-methylation	tgo:TGME49_215560,path:tgo03013,
NCLIV_039820-t26_1-p1	| transcript=NCLIV_039820-t26_1 | gene=NCLIV_039820 | organism=Neospora_caninum_Liverpool | gene_product=cDNA FLJ57348, highly similar to Homo sapiens hexokinase domain containing 1 (HKDC1), mRNA, related | transcript_product=cDNA FLJ57348, highly similar to Homo sapiens hexokinase domain containing 1 (HKDC1), mRNA, related | location=FR823385:1098089-1101383(-) | protein_length=468 | sequence_SO…	0.810507	0.905468	0.577812	0	GO:0005623,cell	GO:0005524,ATP binding;GO:0005536,glucose binding;GO:0004396,hexokinase activity	GO:0001678,cellular glucose homeostasis;GO:0006096,glycolytic process	tgo:TGME49_265450,path:tgo00010,;tgo:TGME49_265450,path:tgo00051,;tgo:TGME49_265450,path:tgo00052,;tgo:TGME49_265450,path:tgo00500,;tgo:TGME49_265450,path:tgo00520,;tgo:TGME49_265450,path:tgo01100,;tgo:TGME49_265450,path:tgo01110,;tgo:TGME49_265450,path:tgo01130,;tgo:TGME49_265450,path:tgo01200,
NCLIV_030470-t26_1-p1	| transcript=NCLIV_030470-t26_1 | gene=NCLIV_030470 | organism=Neospora_caninum_Liverpool | gene_product=conserved hypothetical protein | transcript_product=conserved hypothetical protein | location=FR823390:321654-328514(+) | protein_length=1270 | sequence_SO=chromosome | SO=protein_coding | is_pseudo=false	0.079467	0.906173	0.54459	0
NCLIV_009440-t26_1-p1	| transcript=NCLIV_009440-t26_1 | gene=NCLIV_009440 | organism=Neospora_caninum_Liverpool | gene_product=unspecified product | transcript_product=unspecified product | location=FR823383:2044329-2051051(+) | protein_length=816 | sequence_SO=chromosome | SO=protein_coding | is_pseudo=false	0.76663	0.906882	0.674624	0	GO:0016021,integral component of membrane	GO:0015299,solute
NCLIV_012610-t26_1-p1	| transcript=NCLIV_012610-t26_1 | gene=NCLIV_012610 | organism=Neospora_caninum_Liverpool | gene_product=conserved hypothetical protein | transcript_product=conserved hypothetical protein | location=FR823386:293561-295384(+) | protein_length=607 | sequence_SO=chromosome | SO=protein_coding | is_pseudo=false	0.679937	0.907568	0.682191	0
NCLIV_054280-t26_1-p1	| transcript=NCLIV_054280-t26_1 | gene=NCLIV_054280 | organism=Neospora_caninum_Liverpool | gene_product=conserved hypothetical protein | transcript_product=conserved hypothetical protein | location=FR823392:922859-924983(+) | protein_length=84 | sequence_SO=chromosome | SO=protein_coding | is_pseudo=false	0.006997	0.908519	0.257558	0
NCLIV_049920-t26_1-p1	| transcript=NCLIV_049920-t26_1 | gene=NCLIV_049920 | organism=Neospora_caninum_Liverpool | gene_product=conserved hypothetical protein | transcript_product=conserved hypothetical protein | location=FR823391:4497620-4506475(+) | protein_length=914 | sequence_SO=chromosome | SO=protein_coding | is_pseudo=false	0.261882	0.908894	0.749047	0	GO:0016021,integral component of membrane
NCLIV_070080-t26_1-p1	| transcript=NCLIV_070080-t26_1 | gene=NCLIV_070080 | organism=Neospora_caninum_Liverpool | gene_product=hypothetical protein, conserved | transcript_product=hypothetical protein, conserved | location=CADU01000335:25423-27138(-) | protein_length=415 | sequence_SO=contig | SO=protein_coding | is_pseudo=false	0.386172	0.909394	0.607371	0	GO:0016021,integral component of membrane
NCLIV_068850-t26_1-p1	| transcript=NCLIV_068850-t26_1 | gene=NCLIV_068850 | organism=Neospora_caninum_Liverpool | gene_product=unspecified product | transcript_product=unspecified product | location=CADU01000212:1435-3108(+) | protein_length=557 | sequence_SO=contig | SO=protein_coding | is_pseudo=false	0.682389	0.909683	0.689812	0		GO:0005524,ATP binding;GO:0004683,calmodulin-dependent protein kinase activity
NCLIV_020530-t26_1-p1	| transcript=NCLIV_020530-t26_1 | gene=NCLIV_020530 | organism=Neospora_caninum_Liverpool | gene_product=hypothetical protein | transcript_product=hypothetical protein | location=FR823388:1104845-1122629(+) | protein_length=3994 | sequence_SO=chromosome | SO=protein_coding | is_pseudo=false	0.270884	0.910506	0.870794	0			GO:0015031,protein transport
NCLIV_041180-t26_1-p1	| transcript=NCLIV_041180-t26_1 | gene=NCLIV_041180 | organism=Neospora_caninum_Liverpool | gene_product=60s ribosomal protein L10, related | transcript_product=60s ribosomal protein L10, related | location=FR823385:2215512-2217994(-) | protein_length=221 | sequence_SO=chromosome | SO=protein_coding | is_pseudo=false	0.286421	0.91084	0.703225	0	GO:0005840,ribosome	GO:0003735,structural constituent of ribosome	GO:0006412,translation	tgo:TGME49_288720,path:tgo03010,
NCLIV_011960-t26_1-p1	| transcript=NCLIV_011960-t26_1 | gene=NCLIV_011960 | organism=Neospora_caninum_Liverpool | gene_product=conserved hypothetical protein | transcript_product=conserved hypothetical protein | location=FR823384:1995248-1998384(+) | protein_length=263 | sequence_SO=chromosome | SO=protein_coding | is_pseudo=false	0.046192	0.910845	0.544174	0
NCLIV_052070-t26_1-p1	| transcript=NCLIV_052070-t26_1 | gene=NCLIV_052070 | organism=Neospora_caninum_Liverpool | gene_product=hypothetical protein | transcript_product=hypothetical protein | location=FR823391:6251955-6254550(-) | protein_length=192 | sequence_SO=chromosome | SO=protein_coding | is_pseudo=false	0.319107	0.911299	0.799131	0	GO:0005783,endoplasmic reticulum;GO:0005794,Golgi apparatus	GO:0005525,GTP binding	GO:0006886,intracellular protein transport;GO:0016192,vesicle-mediated transport	tgo:TGME49_215060,path:tgo04141,
NCLIV_003680-t26_1-p1	| transcript=NCLIV_003680-t26_1 | gene=NCLIV_003680 | organism=Neospora_caninum_Liverpool | gene_product=40s ribosomal protein S28, related | transcript_product=40s ribosomal protein S28, related | location=FR823381:1136044-1136250(-) | protein_length=68 | sequence_SO=chromosome | SO=protein_coding | is_pseudo=false	0.494467	0.911686	0.825106	0	GO:0005840,ribosome	GO:0003735,structural constituent of ribosome	GO:0006412,translation
NCLIV_003490-t26_1-p1	| transcript=NCLIV_003490-t26_1 | gene=NCLIV_003490 | organism=Neospora_caninum_Liverpool | gene_product=putative transport protein particle component Bet3 domain-containing protein | transcript_product=putative transport protein particle component Bet3 domain-containing protein | location=FR823381:982273-983043(-) | protein_length=256 | sequence_SO=chromosome | SO=protein_coding | is_pseudo=false	0.292687	0.912812	0.677821	0			GO:0048193,Golgi vesicle transport;GO:0043087,regulation of GTPase activity
NCLIV_011900-t26_1-p1	| transcript=NCLIV_011900-t26_1 | gene=NCLIV_011900 | organism=Neospora_caninum_Liverpool | gene_product=arginyl-tRNAsynthetase, related | transcript_product=arginyl-tRNAsynthetase, related | location=FR823384:1929458-1937540(-) | protein_length=594 | sequence_SO=chromosome | SO=protein_coding | is_pseudo=false	0.40087	0.913037	0.821874	0	GO:0005737,cytoplasm	GO:0004814,arginine-tRNA ligase activity;GO:0005524,ATP binding	GO:0006420,arginyl-tRNA aminoacylation	tgo:TGME49_210840,path:tgo00970,
NCLIV_024860-t26_1-p1	| transcript=NCLIV_024860-t26_1 | gene=NCLIV_024860 | organism=Neospora_caninum_Liverpool | gene_product=Proteasome/cyclosome repeat family protein | transcript_product=Proteasome/cyclosome repeat family protein | location=FR823389:780262-791691(-) | protein_length=1181 | sequence_SO=chromosome | SO=protein_coding | is_pseudo=false	0.184766	0.913175	0.700526	0	GO:0008540,proteasome regulatory particle, base subcomplex	GO:0030234,enzyme regulator activity	GO:0042176,regulation of protein catabolic process	tgo:TGME49_263060,path:tgo03050,
NCLIV_006510-t26_1-p1	| transcript=NCLIV_006510-t26_1 | gene=NCLIV_006510 | organism=Neospora_caninum_Liverpool | gene_product=putative TCP-1/cpn60 family chaperonin | transcript_product=putative TCP-1/cpn60 family chaperonin | location=FR823382:1783314-1789982(-) | protein_length=546 | sequence_SO=chromosome | SO=protein_coding | is_pseudo=false	0.32207	0.913221	0.512267	0	GO:0005737,cytoplasm	GO:0005524,ATP binding;GO:0051082,unfolded protein binding	GO:0006457,protein folding
NCLIV_033140-t26_1-p1	| transcript=NCLIV_033140-t26_1 | gene=NCLIV_033140 | organism=Neospora_caninum_Liverpool | gene_product=hypothetical protein | transcript_product=hypothetical protein | location=FR823390:2456889-2459043(+) | protein_length=125 | sequence_SO=chromosome | SO=protein_coding | is_pseudo=false	0.503117	0.913814	0.76369	0
NCLIV_047850-t26_1-p1	| transcript=NCLIV_047850-t26_1 | gene=NCLIV_047850 | organism=Neospora_caninum_Liverpool | gene_product=putative exosome complex exonuclease | transcript_product=putative exosome complex exonuclease | location=FR823391:2565600-2568198(-) | protein_length=347 | sequence_SO=chromosome | SO=protein_coding | is_pseudo=false	0.122529	0.915136	0.797012	0	GO:0000178,exosome (RNase complex)	GO:0003723,RNA binding		tgo:TGME49_224860,path:tgo03018,
NCLIV_056120-t26_1-p1	| transcript=NCLIV_056120-t26_1 | gene=NCLIV_056120 | organism=Neospora_caninum_Liverpool | gene_product=conserved hypothetical protein | transcript_product=conserved hypothetical protein | location=FR823392:2562613-2566314(-) | protein_length=513 | sequence_SO=chromosome | SO=protein_coding | is_pseudo=false	0.35205	0.915234	0.87212	0	GO:0005634,nucleus
NCLIV_046450-t26_1-p1	| transcript=NCLIV_046450-t26_1 | gene=NCLIV_046450 | organism=Neospora_caninum_Liverpool | gene_product=putative sec23/Sec24 helical domain-containing protein | transcript_product=putative sec23/Sec24 helical domain-containing protein | location=FR823391:1386494-1395654(-) | protein_length=1517 | sequence_SO=chromosome | SO=protein_coding | is_pseudo=false	0.235657	0.915263	0.838837	0	GO:0030127,COPII vesicle coat	GO:0008270,zinc ion binding	GO:0006888,endoplasmic reticulum to Golgi vesicle-mediated transport;GO:0006886,intracellular protein transport	tgo:TGME49_226510,path:tgo04141,
NCLIV_047730-t26_1-p1	| transcript=NCLIV_047730-t26_1 | gene=NCLIV_047730 | organism=Neospora_caninum_Liverpool | gene_product=putative Nucleolar protein,Nop52 domain containing protein | transcript_product=putative Nucleolar protein,Nop52 domain containing protein | location=FR823391:2426819-2430824(+) | protein_length=1146 | sequence_SO=chromosome | SO=protein_coding | is_pseudo=false	0.60071	0.91603	0.903092	0	GO:0030688,preribosome, small subunit precursor		GO:0006364,rRNA processing
NCLIV_024060-t26_1-p1	| transcript=NCLIV_024060-t26_1 | gene=NCLIV_024060 | organism=Neospora_caninum_Liverpool | gene_product=hypothetical protein | transcript_product=hypothetical protein | location=FR823389:219805-227931(-) | protein_length=582 | sequence_SO=chromosome | SO=protein_coding | is_pseudo=false	0.696107	0.916608	0.779728	0		GO:0004029,aldehyde dehydrogenase (NAD) activity;GO:0043878,glyceraldehyde-3-phosphate dehydrogenase (NAD+) (non-phosphorylating) activity
NCLIV_002680-t26_1-p1	| transcript=NCLIV_002680-t26_1 | gene=NCLIV_002680 | organism=Neospora_caninum_Liverpool | gene_product=agap001651-PA, related | transcript_product=agap001651-PA, related | location=FR823381:259993-265088(+) | protein_length=521 | sequence_SO=chromosome | SO=protein_coding | is_pseudo=false	0.148217	0.916836	0.726152	0				tgo:TGME49_207770,path:tgo03050,
NCLIV_036130-t26_1-p1	| transcript=NCLIV_036130-t26_1 | gene=NCLIV_036130 | organism=Neospora_caninum_Liverpool | gene_product=CBR-RSP-4 protein, related | transcript_product=CBR-RSP-4 protein, related | location=FR823390:4885181-4888169(+) | protein_length=192 | sequence_SO=chromosome | SO=protein_coding | is_pseudo=false	0.029426	0.917359	0.60542	0		GO:0003723,RNA binding
NCLIV_036540-t26_1-p1	| transcript=NCLIV_036540-t26_1 | gene=NCLIV_036540 | organism=Neospora_caninum_Liverpool | gene_product=putative vesicle trafficking protein | transcript_product=putative vesicle trafficking protein | location=FR823390:5193120-5195503(-) | protein_length=225 | sequence_SO=chromosome | SO=protein_coding | is_pseudo=false	0.02827	0.917548	0.617006	0	GO:0016021,integral component of membrane		GO:0016192,vesicle-mediated transport	tgo:TGME49_270070,path:tgo04130,;tgo:TGME49_270070,path:tgo04145,
NCLIV_030910-t26_1-p1	| transcript=NCLIV_030910-t26_1 | gene=NCLIV_030910 | organism=Neospora_caninum_Liverpool | gene_product=LRRGT00025, related | transcript_product=LRRGT00025, related | location=FR823390:683993-684247(-) | protein_length=84 | sequence_SO=chromosome | SO=protein_coding | is_pseudo=false	0.124891	0.917717	0.792234	0	GO:0005623,cell;GO:0016021,integral component of membrane	GO:0015450,P-P-bond-hydrolysis-driven protein transmembrane transporter activity	GO:0006605,protein targeting
NCLIV_001450-t26_1-p1	| transcript=NCLIV_001450-t26_1 | gene=NCLIV_001450 | organism=Neospora_caninum_Liverpool | gene_product=hypothetical protein | transcript_product=hypothetical protein | location=FR823380:1341731-1366906(+) | protein_length=4864 | sequence_SO=chromosome | SO=protein_coding | is_pseudo=false	0.024488	0.918754	0.754564	0	GO:0030286,dynein complex	GO:0005524,ATP binding;GO:0003777,microtubule motor activity	GO:0007018,microtubule-based movement	tgo:TGME49_294550,path:tgo04145,
NCLIV_029990-t26_1-p1	| transcript=NCLIV_029990-t26_1 | gene=NCLIV_029990 | organism=Neospora_caninum_Liverpool | gene_product=putative vacuolar ATP synthase catalytic subunit A | transcript_product=putative vacuolar ATP synthase catalytic subunit A | location=FR823389:4841802-4849045(-) | protein_length=573 | sequence_SO=chromosome | SO=protein_coding | is_pseudo=false	0.106336	0.91924	0.654727	0	GO:0033180,proton-transporting V-type ATPase, V1 domain	GO:0005524,ATP binding;GO:0046961,proton-transporting ATPase activity, rotational mechanism	GO:0015991,ATP hydrolysis coupled proton transport;GO:0046034,ATP metabolic process	tgo:TGME49_256970,path:tgo00190,;tgo:TGME49_256970,path:tgo01100,;tgo:TGME49_256970,path:tgo04145,
NCLIV_066840-t26_1-p1	| transcript=NCLIV_066840-t26_1 | gene=NCLIV_066840 | organism=Neospora_caninum_Liverpool | gene_product=hypothetical protein | transcript_product=hypothetical protein | location=FR823393:5214957-5219489(-) | protein_length=736 | sequence_SO=chromosome | SO=protein_coding | is_pseudo=false	0.479089	0.91951	0.486731	0		GO:0005524,ATP binding;GO:0016887,ATPase activity;GO:0051082,unfolded protein binding	GO:0006457,protein folding	tgo:TGME49_251780,path:tgo03018,
NCLIV_002140-t26_1-p1	| transcript=NCLIV_002140-t26_1 | gene=NCLIV_002140 | organism=Neospora_caninum_Liverpool | gene_product=wd repeat protein, related | transcript_product=wd repeat protein, related | location=FR823380:2002225-2010854(-) | protein_length=1223 | sequence_SO=chromosome | SO=protein_coding | is_pseudo=false	0.512992	0.919871	0.91292	0				tgo:TGME49_295680,path:tgo03008,
NCLIV_006780-t26_1-p1	| transcript=NCLIV_006780-t26_1 | gene=NCLIV_006780 | organism=Neospora_caninum_Liverpool | gene_product=conserved hypothetical protein | transcript_product=conserved hypothetical protein | location=FR823382:2027444-2028414(-) | protein_length=196 | sequence_SO=chromosome | SO=protein_coding | is_pseudo=false	0.227853	0.920422	0.52757	0
NCLIV_068020-t26_1-p1	| transcript=NCLIV_068020-t26_1 | gene=NCLIV_068020 | organism=Neospora_caninum_Liverpool | gene_product=putative OTU-like cysteine protease domain-containing protein | transcript_product=putative OTU-like cysteine protease domain-containing protein | location=FR823393:5956144-5957553(-) | protein_length=469 | sequence_SO=chromosome | SO=protein_coding | is_pseudo=false	0.568816	0.92123	0.911933	0		GO:0003676,nucleic acid binding;GO:0004843,thiol-dependent ubiquitin-specific protease activity;GO:1904265,ubiquitin-specific protease activity involved in negative regulation of retrograde protein transport, ER to cytosol	GO:0016579,protein deubiquitination;GO:0030433,ubiquitin-dependent ERAD pathway	tgo:TGME49_277990,path:tgo04141,
NCLIV_032050-t26_1-p1	| transcript=NCLIV_032050-t26_1 | gene=NCLIV_032050 | organism=Neospora_caninum_Liverpool | gene_product=putative DnaJ domain-containing protein | transcript_product=putative DnaJ domain-containing protein | location=FR823390:1669581-1677913(-) | protein_length=851 | sequence_SO=chromosome | SO=protein_coding | is_pseudo=false	0.0902	0.921236	0.68334	0	GO:0016021,integral component of membrane
NCLIV_029150-t26_1-p1	| transcript=NCLIV_029150-t26_1 | gene=NCLIV_029150 | organism=Neospora_caninum_Liverpool | gene_product=Bax inhibitor 1, related | transcript_product=Bax inhibitor 1, related | location=FR823389:4239190-4245476(-) | protein_length=861 | sequence_SO=chromosome | SO=protein_coding | is_pseudo=false	0.859538	0.921319	0.883103	0
NCLIV_000710-t26_1-p1	| transcript=NCLIV_000710-t26_1 | gene=NCLIV_000710 | organism=Neospora_caninum_Liverpool | gene_product=conserved hypothetical protein | transcript_product=conserved hypothetical protein | location=FR823380:580481-583755(+) | protein_length=221 | sequence_SO=chromosome | SO=protein_coding | is_pseudo=false	0.706622	0.921359	0.547386	0	GO:0005576,extracellular region;GO:0016021,integral component of membrane
NCLIV_025110-t26_1-p1	| transcript=NCLIV_025110-t26_1 | gene=NCLIV_025110 | organism=Neospora_caninum_Liverpool | gene_product=conserved hypothetical protein | transcript_product=conserved hypothetical protein | location=FR823389:979828-981435(-) | protein_length=535 | sequence_SO=chromosome | SO=protein_coding | is_pseudo=false	0.099245	0.921597	0.847519	0		GO:0018024,histone-lysine N-methyltransferase activity
NCLIV_006490-t26_1-p1	| transcript=NCLIV_006490-t26_1 | gene=NCLIV_006490 | organism=Neospora_caninum_Liverpool | gene_product=putative myosin light chain 2 | transcript_product=putative myosin light chain 2 | location=FR823382:1760523-1766122(+) | protein_length=368 | sequence_SO=chromosome | SO=protein_coding | is_pseudo=false	0.342233	0.921733	0.83968	0		GO:0005509,calcium ion binding
NCLIV_060080-t26_1-p1	| transcript=NCLIV_060080-t26_1 | gene=NCLIV_060080 | organism=Neospora_caninum_Liverpool | gene_product=putative ankyrin repeat containing protein / TPR domain-containing protein | transcript_product=putative ankyrin repeat containing protein / TPR domain-containing protein | location=FR823392:5945216-5948668(-) | protein_length=561 | sequence_SO=chromosome | SO=protein_coding | is_pseudo=false	0.36303	0.922119	0.919261	0
NCLIV_046590-t26_1-p1	| transcript=NCLIV_046590-t26_1 | gene=NCLIV_046590 | organism=Neospora_caninum_Liverpool | gene_product=Diacylglycerol acyl transferase, related | transcript_product=Diacylglycerol acyl transferase, related | location=FR823391:1501822-1506954(+) | protein_length=380 | sequence_SO=chromosome | SO=protein_coding | is_pseudo=false	0.774196	0.922252	0.326008	0	GO:0016021,integral component of membrane	GO:0004144,diacylglycerol O-acyltransferase activity		tgo:TGME49_226370,path:tgo00561,
NCLIV_064420-t26_1-p1	| transcript=NCLIV_064420-t26_1 | gene=NCLIV_064420 | organism=Neospora_caninum_Liverpool | gene_product=putative ubiquitin | transcript_product=putative ubiquitin | location=FR823393:3304243-3305999(+) | protein_length=215 | sequence_SO=chromosome | SO=protein_coding | is_pseudo=false	0.708983	0.922361	0.616425	0
NCLIV_035190-t26_1-p1	| transcript=NCLIV_035190-t26_1 | gene=NCLIV_035190 | organism=Neospora_caninum_Liverpool | gene_product=conserved hypothetical protein | transcript_product=conserved hypothetical protein | location=FR823390:4090280-4091979(+) | protein_length=324 | sequence_SO=chromosome | SO=protein_coding | is_pseudo=false	0.199831	0.922779	0.692515	0	GO:0016021,integral component of membrane
NCLIV_015010-t26_1-p1	| transcript=NCLIV_015010-t26_1 | gene=NCLIV_015010 | organism=Neospora_caninum_Liverpool | gene_product=conserved hypothetical protein | transcript_product=conserved hypothetical protein | location=FR823386:2333671-2338176(+) | protein_length=648 | sequence_SO=chromosome | SO=protein_coding | is_pseudo=false	0.729363	0.923397	0.825663	0	GO:0016021,integral component of membrane	GO:0004519,endonuclease activity;GO:0003676,nucleic acid binding	GO:0006308,DNA catabolic process
NCLIV_063180-t26_1-p1	| transcript=NCLIV_063180-t26_1 | gene=NCLIV_063180 | organism=Neospora_caninum_Liverpool | gene_product=putative ARID/BRIGHT DNA-binding domain-containing protein | transcript_product=putative ARID/BRIGHT DNA-binding domain-containing protein | location=FR823393:2357852-2370458(+) | protein_length=2830 | sequence_SO=chromosome | SO=protein_coding | is_pseudo=false	0.20343	0.923514	0.7927	0	GO:0005634,nucleus	GO:0003677,DNA binding
NCLIV_030340-t26_1-p1	| transcript=NCLIV_030340-t26_1 | gene=NCLIV_030340 | organism=Neospora_caninum_Liverpool | gene_product=putative cytochrome c | transcript_product=putative cytochrome c | location=FR823390:221134-222231(-) | protein_length=168 | sequence_SO=chromosome | SO=protein_coding | is_pseudo=false	0.996643	0.924003	0.870353	0		GO:0009055,electron transfer activity;GO:0020037,heme binding;GO:0046872,metal ion binding		tgo:TGME49_229420,path:tgo05145,
NCLIV_0230-t26_1-p1	| transcript=NCLIV_0230-t26_1 | gene=NCLIV_0230 | organism=Neospora_caninum_Liverpool | gene_product=eukaryotic translation initiation factor 3 subunit 10 | transcript_product=eukaryotic translation initiation factor 3 subunit 10 | location=FR823388:3340427-3348122(+) | protein_length=1059 | sequence_SO=chromosome | SO=protein_coding | is_pseudo=false	0.186212	0.924052	0.678723	0	GO:0005852,eukaryotic translation initiation factor 3 complex	GO:0003743,translation initiation factor activity		tgo:TGME49_201680,path:tgo03013,
NCLIV_041900-t26_1-p1	| transcript=NCLIV_041900-t26_1 | gene=NCLIV_041900 | organism=Neospora_caninum_Liverpool | gene_product=phosphoenolpyruvate carboxykinase (ATP), related | transcript_product=phosphoenolpyruvate carboxykinase (ATP), related | location=FR823385:2843727-2846592(+) | protein_length=582 | sequence_SO=chromosome | SO=protein_coding | is_pseudo=false	0.457848	0.92417	0.378491	0		GO:0005524,ATP binding;GO:0016301,kinase activity;GO:0004612,phosphoenolpyruvate carboxykinase (ATP) activity	GO:0006094,gluconeogenesis	tgo:TGME49_289650,path:tgo00010,;tgo:TGME49_289650,path:tgo00020,;tgo:TGME49_289650,path:tgo00620,;tgo:TGME49_289650,path:tgo01100,;tgo:TGME49_289650,path:tgo01110,;tgo:TGME49_289650,path:tgo01130,;tgo:TGME49_289650,path:tgo01200,
NCLIV_029360-t26_1-p1	| transcript=NCLIV_029360-t26_1 | gene=NCLIV_029360 | organism=Neospora_caninum_Liverpool | gene_product=conserved hypothetical protein | transcript_product=conserved hypothetical protein | location=FR823389:4404276-4406695(+) | protein_length=578 | sequence_SO=chromosome | SO=protein_coding | is_pseudo=false	0.837023	0.924208	0.819228	0
NCLIV_045570-t26_1-p1	| transcript=NCLIV_045570-t26_1 | gene=NCLIV_045570 | organism=Neospora_caninum_Liverpool | gene_product=hypothetical protein | transcript_product=hypothetical protein | location=FR823391:649827-653503(-) | protein_length=624 | sequence_SO=chromosome | SO=protein_coding | is_pseudo=false	0.677452	0.924355	0.686354	0
NCLIV_046140-t26_1-p1	| transcript=NCLIV_046140-t26_1 | gene=NCLIV_046140 | organism=Neospora_caninum_Liverpool | gene_product=conserved hypothetical protein | transcript_product=conserved hypothetical protein | location=FR823391:1121504-1122145(-) | protein_length=213 | sequence_SO=chromosome | SO=protein_coding | is_pseudo=false	0.330675	0.926015	0.837302	0
NCLIV_003050-t26_1-p1	| transcript=NCLIV_003050-t26_1 | gene=NCLIV_003050 | organism=Neospora_caninum_Liverpool | gene_product=putative myosin heavy chain | transcript_product=putative myosin heavy chain | location=FR823381:601812-606612(+) | protein_length=1123 | sequence_SO=chromosome | SO=protein_coding | is_pseudo=false	0.577601	0.927484	0.783507	0	GO:0016021,integral component of membrane
NCLIV_006800-t26_1-p1	| transcript=NCLIV_006800-t26_1 | gene=NCLIV_006800 | organism=Neospora_caninum_Liverpool | gene_product=conserved hypothetical protein | transcript_product=conserved hypothetical protein | location=FR823382:2037971-2041947(+) | protein_length=785 | sequence_SO=chromosome | SO=protein_coding | is_pseudo=false	0.391798	0.92753	0.932531	0
NCLIV_041830-t26_1-p1	| transcript=NCLIV_041830-t26_1 | gene=NCLIV_041830 | organism=Neospora_caninum_Liverpool | gene_product=os07g0543600 protein, related | transcript_product=os07g0543600 protein, related | location=FR823385:2810117-2816286(-) | protein_length=460 | sequence_SO=chromosome | SO=protein_coding | is_pseudo=false	0.052356	0.927714	0.780857	0		GO:0016844,strictosidine synthase activity	GO:0009058,biosynthetic process
NCLIV_066970-t26_1-p1	| transcript=NCLIV_066970-t26_1 | gene=NCLIV_066970 | organism=Neospora_caninum_Liverpool | gene_product=putative enoyl-acyl carrier reductase | transcript_product=putative enoyl-acyl carrier reductase | location=FR823393:5300639-5303835(+) | protein_length=400 | sequence_SO=chromosome | SO=protein_coding | is_pseudo=false	0.367982	0.927955	0.805788	0		GO:0004318,enoyl-[acyl-carrier-protein] reductase (NADH) activity;GO:0016631,enoyl-[acyl-carrier-protein] reductase activity		tgo:TGME49_251930,path:tgo00061,;tgo:TGME49_251930,path:tgo00780,;tgo:TGME49_251930,path:tgo01100,;tgo:TGME49_251930,path:tgo01130,;tgo:TGME49_251930,path:tgo01212,
NCLIV_001600-t26_1-p1	| transcript=NCLIV_001600-t26_1 | gene=NCLIV_001600 | organism=Neospora_caninum_Liverpool | gene_product=possible RNA-binding protein, related | transcript_product=possible RNA-binding protein, related | location=FR823380:1479258-1485253(-) | protein_length=1163 | sequence_SO=chromosome | SO=protein_coding | is_pseudo=false	0.400435	0.928813	0.556973	0		GO:0003723,RNA binding
NCLIV_031440-t26_1-p1	| transcript=NCLIV_031440-t26_1 | gene=NCLIV_031440 | organism=Neospora_caninum_Liverpool | gene_product=60S ribosomal protein L38, related | transcript_product=60S ribosomal protein L38, related | location=FR823390:1140271-1140525(+) | protein_length=84 | sequence_SO=chromosome | SO=protein_coding | is_pseudo=false	0.085719	0.929051	0.870607	0	GO:0005840,ribosome	GO:0003735,structural constituent of ribosome	GO:0006412,translation	tgo:TGME49_231080,path:tgo03010,
NCLIV_064620-t26_1-p1	| transcript=NCLIV_064620-t26_1 | gene=NCLIV_064620 | organism=Neospora_caninum_Liverpool | gene_product=unspecified product | transcript_product=unspecified product | location=FR823393:3486785-3495262(-) | protein_length=1479 | sequence_SO=chromosome | SO=protein_coding | is_pseudo=false	0.295041	0.929434	0.689088	0	GO:0005737,cytoplasm;GO:0005576,extracellular region;GO:0020002,host cell plasma membrane;GO:0016021,integral component of membrane			tgo:TGME49_300100,path:tgo05145,
NCLIV_027480-t26_1-p1	| transcript=NCLIV_027480-t26_1 | gene=NCLIV_027480 | organism=Neospora_caninum_Liverpool | gene_product=hypothetical protein | transcript_product=hypothetical protein | location=FR823389:2872023-2877990(-) | protein_length=395 | sequence_SO=chromosome | SO=protein_coding | is_pseudo=false	0.249612	0.929563	0.807619	0	GO:0033179,proton-transporting V-type ATPase, V0 domain	GO:0015078,proton transmembrane transporter activity	GO:0015991,ATP hydrolysis coupled proton transport	tgo:TGME49_259010,path:tgo00190,;tgo:TGME49_259010,path:tgo01100,;tgo:TGME49_259010,path:tgo04145,
NCLIV_000920-t26_1-p1	| transcript=NCLIV_000920-t26_1 | gene=NCLIV_000920 | organism=Neospora_caninum_Liverpool | gene_product=putative tRNA(guanine-N(7)-)-methyltransferase | transcript_product=putative tRNA(guanine-N(7)-)-methyltransferase | location=FR823380:758664-764777(-) | protein_length=310 | sequence_SO=chromosome | SO=protein_coding | is_pseudo=false	0.114395	0.92983	0.882877	0	GO:0005634,nucleus	GO:0008176,tRNA (guanine-N7-)-methyltransferase activity;GO:0000049,tRNA binding
NCLIV_032620-t26_1-p1	| transcript=NCLIV_032620-t26_1 | gene=NCLIV_032620 | organism=Neospora_caninum_Liverpool | gene_product=Cs1 protein, related | transcript_product=Cs1 protein, related | location=FR823390:2075515-2078166(-) | protein_length=438 | sequence_SO=chromosome | SO=protein_coding | is_pseudo=false	0.013435	0.930347	0.627948	0		GO:0046983,protein dimerization activity
NCLIV_021050-t26_1-p1	| transcript=NCLIV_021050-t26_1 | gene=NCLIV_021050 | organism=Neospora_caninum_Liverpool | gene_product=unspecified product | transcript_product=unspecified product | location=FR823388:1533187-1539181(+) | protein_length=865 | sequence_SO=chromosome | SO=protein_coding | is_pseudo=false	0.062837	0.930381	0.470905	0		GO:0004252,serine-type endopeptidase activity
NCLIV_060440-t26_1-p1	| transcript=NCLIV_060440-t26_1 | gene=NCLIV_060440 | organism=Neospora_caninum_Liverpool | gene_product=Alr1799 protein, related | transcript_product=Alr1799 protein, related | location=FR823393:113720-116679(-) | protein_length=409 | sequence_SO=chromosome | SO=protein_coding | is_pseudo=false	0.529278	0.931714	0.680784	0
NCLIV_007900-t26_1-p1	| transcript=NCLIV_007900-t26_1 | gene=NCLIV_007900 | organism=Neospora_caninum_Liverpool | gene_product=pv1h14125_P, related | transcript_product=pv1h14125_P, related | location=FR823383:822629-824874(+) | protein_length=396 | sequence_SO=chromosome | SO=protein_coding | is_pseudo=false	0.313064	0.931897	0.918728	0
NCLIV_014750-t26_1-p1	| transcript=NCLIV_014750-t26_1 | gene=NCLIV_014750 | organism=Neospora_caninum_Liverpool | gene_product=hypothetical protein | transcript_product=hypothetical protein | location=FR823386:2145912-2153109(+) | protein_length=1630 | sequence_SO=chromosome | SO=protein_coding | is_pseudo=false	0.747286	0.932585	0.927629	0		GO:0008168,methyltransferase activity	GO:0009452,7-methylguanosine RNA capping;GO:0001510,RNA methylation
NCLIV_054840-t26_1-p1	| transcript=NCLIV_054840-t26_1 | gene=NCLIV_054840 | organism=Neospora_caninum_Liverpool | gene_product=conserved hypothetical protein | transcript_product=conserved hypothetical protein | location=FR823392:1382465-1384259(+) | protein_length=226 | sequence_SO=chromosome | SO=protein_coding | is_pseudo=false	0.869274	0.932713	0.707848	0
NCLIV_018520-t26_1-p1	| transcript=NCLIV_018520-t26_1 | gene=NCLIV_018520 | organism=Neospora_caninum_Liverpool | gene_product=putative DNA replication licensing factor | transcript_product=putative DNA replication licensing factor | location=FR823387:2586982-2596034(+) | protein_length=792 | sequence_SO=chromosome | SO=protein_coding | is_pseudo=false	0.032929	0.93308	0.880109	0		GO:0005524,ATP binding;GO:0003677,DNA binding	GO:0006270,DNA replication initiation	tgo:TGME49_243920,path:tgo03030,
NCLIV_002990-t26_1-p1	| transcript=NCLIV_002990-t26_1 | gene=NCLIV_002990 | organism=Neospora_caninum_Liverpool | gene_product=putative PHD-finger domain-containing protein | transcript_product=putative PHD-finger domain-containing protein | location=FR823381:563130-567433(-) | protein_length=532 | sequence_SO=chromosome | SO=protein_coding | is_pseudo=false	0.788505	0.933157	0.887798	0	GO:0005634,nucleus	GO:0046872,metal ion binding	GO:0006325,chromatin organization
NCLIV_031860-t26_1-p1	| transcript=NCLIV_031860-t26_1 | gene=NCLIV_031860 | organism=Neospora_caninum_Liverpool | gene_product=putative serine-threonine phosophatase 2C | transcript_product=putative serine-threonine phosophatase 2C | location=FR823390:1481701-1485568(+) | protein_length=321 | sequence_SO=chromosome | SO=protein_coding | is_pseudo=false	0.023751	0.933249	0.490214	0		GO:0004722,protein serine/threonine phosphatase activity
NCLIV_022050-t26_1-p1	| transcript=NCLIV_022050-t26_1 | gene=NCLIV_022050 | organism=Neospora_caninum_Liverpool | gene_product=putative mitochondrial carrier domain-containing protein | transcript_product=putative mitochondrial carrier domain-containing protein | location=FR823388:2462736-2465864(+) | protein_length=281 | sequence_SO=chromosome | SO=protein_coding | is_pseudo=false	0.846913	0.933771	0.698568	0	GO:0016021,integral component of membrane
NCLIV_052190-t26_1-p1	| transcript=NCLIV_052190-t26_1 | gene=NCLIV_052190 | organism=Neospora_caninum_Liverpool | gene_product=conserved hypothetical protein | transcript_product=conserved hypothetical protein | location=FR823391:6351926-6353809(+) | protein_length=435 | sequence_SO=chromosome | SO=protein_coding | is_pseudo=false	0.251952	0.933911	0.688227	0
NCLIV_070040-t26_1-p1	| transcript=NCLIV_070040-t26_1 | gene=NCLIV_070040 | organism=Neospora_caninum_Liverpool | gene_product=RNA polymerase II assessory factor Cdc73p | transcript_product=RNA polymerase II assessory factor Cdc73p | location=CADU01000332:63107-66766(+) | protein_length=725 | sequence_SO=contig | SO=protein_coding | is_pseudo=false	0.379675	0.933968	0.732402	0	GO:0016593,Cdc73/Paf1 complex		GO:0016570,histone modification;GO:0006368,transcription elongation from RNA polymerase II promoter
NCLIV_046050-t26_1-p1	| transcript=NCLIV_046050-t26_1 | gene=NCLIV_046050 | organism=Neospora_caninum_Liverpool | gene_product=hypothetical protein | transcript_product=hypothetical protein | location=FR823391:1032383-1042734(-) | protein_length=1226 | sequence_SO=chromosome | SO=protein_coding | is_pseudo=false	0.691618	0.934147	0.745558	0	GO:0005737,cytoplasm	GO:0003872,6-phosphofructokinase activity;GO:0005524,ATP binding;GO:0047334,diphosphate-fructose-6-phosphate 1-phosphotransferase activity;GO:0046872,metal ion binding	GO:0006002,fructose 6-phosphate metabolic process
NCLIV_005010-t26_1-p1	| transcript=NCLIV_005010-t26_1 | gene=NCLIV_005010 | organism=Neospora_caninum_Liverpool | gene_product=conserved hypothetical protein | transcript_product=conserved hypothetical protein | location=FR823382:384475-390741(+) | protein_length=560 | sequence_SO=chromosome | SO=protein_coding | is_pseudo=false	0.495954	0.935008	0.702916	0
NCLIV_050790-t26_1-p1	| transcript=NCLIV_050790-t26_1 | gene=NCLIV_050790 | organism=Neospora_caninum_Liverpool | gene_product=conserved hypothetical protein | transcript_product=conserved hypothetical protein | location=FR823391:5153667-5154236(-) | protein_length=189 | sequence_SO=chromosome | SO=protein_coding | is_pseudo=false	0.205269	0.935786	0.743519	0	GO:0016021,integral component of membrane
NCLIV_057860-t26_1-p1	| transcript=NCLIV_057860-t26_1 | gene=NCLIV_057860 | organism=Neospora_caninum_Liverpool | gene_product=putative prefoldin subunit 5 | transcript_product=putative prefoldin subunit 5 | location=FR823392:4149623-4151565(-) | protein_length=179 | sequence_SO=chromosome | SO=protein_coding | is_pseudo=false	0.354909	0.936035	0.831029	0	GO:0016272,prefoldin complex	GO:0051082,unfolded protein binding	GO:0006457,protein folding
NCLIV_045980-t26_1-p1	| transcript=NCLIV_045980-t26_1 | gene=NCLIV_045980 | organism=Neospora_caninum_Liverpool | gene_product=conserved hypothetical protein | transcript_product=conserved hypothetical protein | location=FR823391:979900-981478(+) | protein_length=170 | sequence_SO=chromosome | SO=protein_coding | is_pseudo=false	0.266093	0.936214	0.824476	0
NCLIV_065440-t26_1-p1	| transcript=NCLIV_065440-t26_1 | gene=NCLIV_065440 | organism=Neospora_caninum_Liverpool | gene_product=hypothetical protein | transcript_product=hypothetical protein | location=FR823393:4111435-4113113(-) | protein_length=149 | sequence_SO=chromosome | SO=protein_coding | is_pseudo=false	0.427744	0.936218	0.52091	0		GO:0047184,1-acylglycerophosphocholine O-acyltransferase activity;GO:0005509,calcium ion binding		tgo:TGME49_249240,path:tgo04070,
NCLIV_038830-t26_1-p1	| transcript=NCLIV_038830-t26_1 | gene=NCLIV_038830 | organism=Neospora_caninum_Liverpool | gene_product=sm protein, related | transcript_product=sm protein, related | location=FR823385:412886-413251(-) | protein_length=121 | sequence_SO=chromosome | SO=protein_coding | is_pseudo=false	0.580328	0.936231	0.792305	0	GO:0005634,nucleus		GO:0000387,spliceosomal snRNP assembly	tgo:TGME49_267350,path:tgo03040,
NCLIV_043880-t26_1-p1	| transcript=NCLIV_043880-t26_1 | gene=NCLIV_043880 | organism=Neospora_caninum_Liverpool | gene_product=hypothetical protein | transcript_product=hypothetical protein | location=FR823385:4493383-4495568(-) | protein_length=238 | sequence_SO=chromosome | SO=protein_coding | is_pseudo=false	0.035561	0.936246	0.787326	0	GO:0033178,proton-transporting two-sector ATPase complex, catalytic domain	GO:0046961,proton-transporting ATPase activity, rotational mechanism	GO:0015991,ATP hydrolysis coupled proton transport
NCLIV_042660-t26_1-p1	| transcript=NCLIV_042660-t26_1 | gene=NCLIV_042660 | organism=Neospora_caninum_Liverpool | gene_product=probable cytosol aminopeptidase, related | transcript_product=probable cytosol aminopeptidase, related | location=FR823385:3470582-3474972(+) | protein_length=564 | sequence_SO=chromosome | SO=protein_coding | is_pseudo=false	0.172123	0.93627	0.379783	0	GO:0005737,cytoplasm	GO:0004177,aminopeptidase activity;GO:0030145,manganese ion binding;GO:0008235,metalloexopeptidase activity
NCLIV_041210-t26_1-p1	| transcript=NCLIV_041210-t26_1 | gene=NCLIV_041210 | organism=Neospora_caninum_Liverpool | gene_product=putative Ubiquinol-cytochrome c reductase complex 14 kDa protein | transcript_product=putative Ubiquinol-cytochrome c reductase complex 14 kDa protein | location=FR823385:2232009-2234177(+) | protein_length=236 | sequence_SO=chromosome | SO=protein_coding | is_pseudo=false	0.111448	0.936495	0.813718	0	GO:0005750,mitochondrial respiratory chain complex III		GO:0006122,mitochondrial electron transport, ubiquinol to cytochrome c	tgo:TGME49_288750,path:tgo00190,;tgo:TGME49_288750,path:tgo01100,
NCLIV_055690-t26_1-p1	| transcript=NCLIV_055690-t26_1 | gene=NCLIV_055690 | organism=Neospora_caninum_Liverpool | gene_product=hypothetical protein | transcript_product=hypothetical protein | location=FR823392:2151600-2155217(+) | protein_length=214 | sequence_SO=chromosome | SO=protein_coding | is_pseudo=false	0.220007	0.936817	0.490373	0		GO:0005525,GTP binding;GO:0003924,GTPase activity
NCLIV_007770-t26_1-p1	| transcript=NCLIV_007770-t26_1 | gene=NCLIV_007770 | organism=Neospora_caninum_Liverpool | gene_product=putative Rhoptry kinase family protein, truncated (incomplete catalytic triad) | transcript_product=putative Rhoptry kinase family protein, truncated (incomplete catalytic triad) | location=FR823383:709065-710644(-) | protein_length=378 | sequence_SO=chromosome | SO=protein_coding | is_pseudo=…	0.572467	0.938135	0.850542	0		GO:0005524,ATP binding;GO:0004672,protein kinase activity
NCLIV_021110-t26_1-p1	| transcript=NCLIV_021110-t26_1 | gene=NCLIV_021110 | organism=Neospora_caninum_Liverpool | gene_product=conserved hypothetical protein | transcript_product=conserved hypothetical protein | location=FR823388:1566370-1577963(+) | protein_length=1850 | sequence_SO=chromosome | SO=protein_coding | is_pseudo=false	0.341364	0.938152	0.75578	0
NCLIV_005610-t26_1-p1	| transcript=NCLIV_005610-t26_1 | gene=NCLIV_005610 | organism=Neospora_caninum_Liverpool | gene_product=membrane protein, related | transcript_product=membrane protein, related | location=FR823382:949075-952729(-) | protein_length=296 | sequence_SO=chromosome | SO=protein_coding | is_pseudo=false	0.303186	0.938193	0.796016	0	GO:0016020,membrane
NCLIV_036220-t26_1-p1	| transcript=NCLIV_036220-t26_1 | gene=NCLIV_036220 | organism=Neospora_caninum_Liverpool | gene_product=DEHA2B13398p, related | transcript_product=DEHA2B13398p, related | location=FR823390:4969841-4971659(+) | protein_length=126 | sequence_SO=chromosome | SO=protein_coding | is_pseudo=false	0.928759	0.939596	0.871411	0		GO:0046982,protein heterodimerization activity
NCLIV_036720-t26_1-p1	| transcript=NCLIV_036720-t26_1 | gene=NCLIV_036720 | organism=Neospora_caninum_Liverpool | gene_product=CBR-CSN-5 protein, related | transcript_product=CBR-CSN-5 protein, related | location=FR823390:5344233-5347480(-) | protein_length=314 | sequence_SO=chromosome | SO=protein_coding | is_pseudo=false	0.238691	0.939733	0.824888	0	GO:0000502,proteasome complex	GO:0016787,hydrolase activity		tgo:TGME49_269840,path:tgo03050,
NCLIV_036630-t26_1-p1	| transcript=NCLIV_036630-t26_1 | gene=NCLIV_036630 | organism=Neospora_caninum_Liverpool | gene_product=putative 14-3-3 protein | transcript_product=putative 14-3-3 protein | location=FR823390:5258789-5263540(+) | protein_length=547 | sequence_SO=chromosome | SO=protein_coding | is_pseudo=false	0.04928	0.93976	0.697302	0		GO:0019904,protein domain specific binding
NCLIV_015660-t26_1-p1	| transcript=NCLIV_015660-t26_1 | gene=NCLIV_015660 | organism=Neospora_caninum_Liverpool | gene_product=conserved hypothetical protein | transcript_product=conserved hypothetical protein | location=FR823387:179714-185039(+) | protein_length=872 | sequence_SO=chromosome | SO=protein_coding | is_pseudo=false	0.328493	0.940199	0.923235	0
NCLIV_041940-t26_1-p1	| transcript=NCLIV_041940-t26_1 | gene=NCLIV_041940 | organism=Neospora_caninum_Liverpool | gene_product=glyceraldehyde 3-phosphate dehydrogenase, related | transcript_product=glyceraldehyde 3-phosphate dehydrogenase, related | location=FR823385:2860337-2861785(-) | protein_length=340 | sequence_SO=chromosome | SO=protein_coding | is_pseudo=false	0.4711	0.940415	0.861434	0		GO:0004365,glyceraldehyde-3-phosphate dehydrogenase (NAD+) (phosphorylating) activity;GO:0051287,NAD binding;GO:0050661,NADP binding	GO:0006006,glucose metabolic process;GO:0006096,glycolytic process	tgo:TGME49_289690,path:tgo00010,;tgo:TGME49_289690,path:tgo01100,;tgo:TGME49_289690,path:tgo01110,;tgo:TGME49_289690,path:tgo01130,;tgo:TGME49_289690,path:tgo01200,;tgo:TGME49_289690,path:tgo01230,
NCLIV_053870-t26_1-p1	| transcript=NCLIV_053870-t26_1 | gene=NCLIV_053870 | organism=Neospora_caninum_Liverpool | gene_product=hypothetical protein | transcript_product=hypothetical protein | location=FR823392:590815-592169(-) | protein_length=132 | sequence_SO=chromosome | SO=protein_coding | is_pseudo=false	0.255725	0.940628	0.931511	0	GO:0034715,pICln-Sm protein complex;GO:0034719,SMN-Sm protein complex;GO:0005681,spliceosomal complex;GO:0005685,U1 snRNP;GO:0005687,U4 snRNP		GO:0000387,spliceosomal snRNP assembly	tgo:TGME49_309740,path:tgo03040,
NCLIV_039280-t26_1-p1	| transcript=NCLIV_039280-t26_1 | gene=NCLIV_039280 | organism=Neospora_caninum_Liverpool | gene_product=isocitrate dehydrogenase-like protein, related | transcript_product=isocitrate dehydrogenase-like protein, related | location=FR823385:695273-697488(-) | protein_length=419 | sequence_SO=chromosome | SO=protein_coding | is_pseudo=false	0.347246	0.940978	0.915239	0		GO:0004450,isocitrate dehydrogenase (NADP+) activity;GO:0000287,magnesium ion binding;GO:0051287,NAD binding	GO:0006102,isocitrate metabolic process	tgo:TGME49_266760,path:tgo00020,;tgo:TGME49_266760,path:tgo00480,;tgo:TGME49_266760,path:tgo01100,;tgo:TGME49_266760,path:tgo01110,;tgo:TGME49_266760,path:tgo01130,;tgo:TGME49_266760,path:tgo01200,;tgo:TGME49_266760,path:tgo01210,;tgo:TGME49_266760,path:tgo01230,;tgo:TGME49_266760,path:tgo04146,
NCLIV_006060-t26_1-p1	| transcript=NCLIV_006060-t26_1 | gene=NCLIV_006060 | organism=Neospora_caninum_Liverpool | gene_product=conserved hypothetical protein | transcript_product=conserved hypothetical protein | location=FR823382:1338596-1340169(-) | protein_length=239 | sequence_SO=chromosome | SO=protein_coding | is_pseudo=false	0.848959	0.941541	0.90297	0
NCLIV_065020-t26_1-p1	| transcript=NCLIV_065020-t26_1 | gene=NCLIV_065020 | organism=Neospora_caninum_Liverpool | gene_product=putative actin-like protein 3b | transcript_product=putative actin-like protein 3b | location=FR823393:3802879-3808797(+) | protein_length=663 | sequence_SO=chromosome | SO=protein_coding | is_pseudo=false	0.51019	0.94165	0.912555	0
NCLIV_005400-t26_1-p1	| transcript=NCLIV_005400-t26_1 | gene=NCLIV_005400 | organism=Neospora_caninum_Liverpool | gene_product=brx1, related | transcript_product=brx1, related | location=FR823382:749694-753833(-) | protein_length=482 | sequence_SO=chromosome | SO=protein_coding | is_pseudo=false	0.450727	0.942568	0.88121	0
NCLIV_030550-t26_1-p1	| transcript=NCLIV_030550-t26_1 | gene=NCLIV_030550 | organism=Neospora_caninum_Liverpool | gene_product=conserved hypothetical protein | transcript_product=conserved hypothetical protein | location=FR823390:385767-394525(-) | protein_length=1409 | sequence_SO=chromosome | SO=protein_coding | is_pseudo=false	0.161896	0.942589	0.812064	0
NCLIV_031920-t26_1-p1	| transcript=NCLIV_031920-t26_1 | gene=NCLIV_031920 | organism=Neospora_caninum_Liverpool | gene_product=putative ATP synthase gama chain | transcript_product=putative ATP synthase gama chain | location=FR823390:1522522-1526030(+) | protein_length=315 | sequence_SO=chromosome | SO=protein_coding | is_pseudo=false	0.482243	0.942671	0.730305	0	GO:0045261,proton-transporting ATP synthase complex, catalytic core F(1)	GO:0046933,proton-transporting ATP synthase activity, rotational mechanism	GO:0015986,ATP synthesis coupled proton transport	tgo:TGME49_231910,path:tgo00190,;tgo:TGME49_231910,path:tgo01100,
NCLIV_036980-t26_1-p1	| transcript=NCLIV_036980-t26_1 | gene=NCLIV_036980 | organism=Neospora_caninum_Liverpool | gene_product=hypothetical protein | transcript_product=hypothetical protein | location=FR823390:5556392-5561362(+) | protein_length=465 | sequence_SO=chromosome | SO=protein_coding | is_pseudo=false	0.176634	0.943309	0.887921	0		GO:0036422,heptaprenyl diphosphate synthase activity	GO:0008299,isoprenoid biosynthetic process
NCLIV_005750-t26_1-p1	| transcript=NCLIV_005750-t26_1 | gene=NCLIV_005750 | organism=Neospora_caninum_Liverpool | gene_product=conserved hypothetical protein | transcript_product=conserved hypothetical protein | location=FR823382:1048570-1056485(+) | protein_length=778 | sequence_SO=chromosome | SO=protein_coding | is_pseudo=false	0.337533	0.943502	0.941391	0
NCLIV_037490-t26_1-p1	| transcript=NCLIV_037490-t26_1 | gene=NCLIV_037490 | organism=Neospora_caninum_Liverpool | gene_product=unspecified product | transcript_product=unspecified product | location=FR823390:5983230-5985099(-) | protein_length=444 | sequence_SO=chromosome | SO=protein_coding | is_pseudo=false	0.135769	0.943805	0.854588	0	GO:0000015,phosphopyruvate hydratase complex	GO:0000287,magnesium ion binding;GO:0004634,phosphopyruvate hydratase activity	GO:0006096,glycolytic process	tgo:TGME49_268860,path:tgo00010,;tgo:TGME49_268860,path:tgo01100,;tgo:TGME49_268860,path:tgo01110,;tgo:TGME49_268860,path:tgo01130,;tgo:TGME49_268860,path:tgo01200,;tgo:TGME49_268860,path:tgo01230,;tgo:TGME49_268860,path:tgo03018,
NCLIV_061170-t26_1-p1	| transcript=NCLIV_061170-t26_1 | gene=NCLIV_061170 | organism=Neospora_caninum_Liverpool | gene_product=hypothetical protein | transcript_product=hypothetical protein | location=FR823393:719123-725926(+) | protein_length=842 | sequence_SO=chromosome | SO=protein_coding | is_pseudo=false	0.560328	0.944176	0.704336	0		GO:0005524,ATP binding;GO:0016887,ATPase activity
NCLIV_023540-t26_1-p1	| transcript=NCLIV_023540-t26_1 | gene=NCLIV_023540 | organism=Neospora_caninum_Liverpool | gene_product=putative aldo/keto reductase family oxidoreductase | transcript_product=putative aldo/keto reductase family oxidoreductase | location=FR823388:3702297-3705099(-) | protein_length=334 | sequence_SO=chromosome | SO=protein_coding | is_pseudo=false	0.307603	0.944177	0.435809	0	GO:0016021,integral component of membrane	GO:0004032,alditol
NCLIV_005050-t26_1-p1	| transcript=NCLIV_005050-t26_1 | gene=NCLIV_005050 | organism=Neospora_caninum_Liverpool | gene_product=putative coatomer delta subunit | transcript_product=putative coatomer delta subunit | location=FR823382:407193-412395(+) | protein_length=634 | sequence_SO=chromosome | SO=protein_coding | is_pseudo=false	0.077107	0.944428	0.853846	0	GO:0030126,COPI vesicle coat		GO:0015031,protein transport;GO:0006890,retrograde vesicle-mediated transport, Golgi to endoplasmic reticulum
NCLIV_033830-t26_1-p1	| transcript=NCLIV_033830-t26_1 | gene=NCLIV_033830 | organism=Neospora_caninum_Liverpool | gene_product=hypothetical protein | transcript_product=hypothetical protein | location=FR823390:3004176-3009312(+) | protein_length=380 | sequence_SO=chromosome | SO=protein_coding | is_pseudo=false	0.288009	0.946136	0.920078	0	GO:0016021,integral component of membrane
NCLIV_006720-t26_1-p1	| transcript=NCLIV_006720-t26_1 | gene=NCLIV_006720 | organism=Neospora_caninum_Liverpool | gene_product=conserved hypothetical protein | transcript_product=conserved hypothetical protein | location=FR823382:1972630-1974893(-) | protein_length=203 | sequence_SO=chromosome | SO=protein_coding | is_pseudo=false	0.528589	0.946392	0.488828	0
NCLIV_020140-t26_1-p1	| transcript=NCLIV_020140-t26_1 | gene=NCLIV_020140 | organism=Neospora_caninum_Liverpool | gene_product=hypothetical protein | transcript_product=hypothetical protein | location=FR823388:841194-842941(+) | protein_length=191 | sequence_SO=chromosome | SO=protein_coding | is_pseudo=false	0.173095	0.946552	0.655332	0	GO:0005854,nascent polypeptide-associated complex
NCLIV_001660-t26_1-p1	| transcript=NCLIV_001660-t26_1 | gene=NCLIV_001660 | organism=Neospora_caninum_Liverpool | gene_product=conserved hypothetical protein | transcript_product=conserved hypothetical protein | location=FR823380:1540390-1541394(-) | protein_length=334 | sequence_SO=chromosome | SO=protein_coding | is_pseudo=false	0.158867	0.946698	0.835554	0
NCLIV_037150-t26_1-p1	| transcript=NCLIV_037150-t26_1 | gene=NCLIV_037150 | organism=Neospora_caninum_Liverpool | gene_product=hypothetical protein | transcript_product=hypothetical protein | location=FR823390:5718415-5722890(-) | protein_length=344 | sequence_SO=chromosome | SO=protein_coding | is_pseudo=false	0.183366	0.946761	0.83103	0	GO:0005838,proteasome regulatory particle			tgo:TGME49_269250,path:tgo03050,
NCLIV_031780-t26_1-p1	| transcript=NCLIV_031780-t26_1 | gene=NCLIV_031780 | organism=Neospora_caninum_Liverpool | gene_product=hypothetical protein | transcript_product=hypothetical protein | location=FR823390:1413319-1416115(+) | protein_length=606 | sequence_SO=chromosome | SO=protein_coding | is_pseudo=false	0.124517	0.946854	0.76546	0
[truncated: 1,056 more rows]

## Sheet: Annotated Protein List （p<0.05）
ID	FC(Δgrx S14Δgrx C5_NC1)	pValue(Δgrx S14Δgrx C5_NC1)	Sig(Δgrx S14Δgrx C5_NC1)	Product Description	Superfamily Description	PFam Description	Computed GO Functions			GO_CC	GO_MF	GO_BP	KEGG
[truncated: 1,952 more rows]
